# Supplementary material for: STREAM-PRS: a multi-tool pipeline for streamlining polygenic risk score computation
Source: Genome Med. 2025 Oct 9;17:119. doi: 10.1186/s13073-025-01539-0 (PMC12512491; doi:10.1186/s13073-025-01539-0)
Supplement: Supplementary file 2 — Additional file 2: Table S1. Timing of running STREAM-PRS for 404 samples in training dataset and 1,000 samples in test dataset. Table S2. Regression results of all parameters for all tools on UK Biobank data for BMI PRS. Table S3: Summary of the correlations between the different scores and the overlap of individuals in the top/bottom 5% scores for BMI PRS. Table S4. Regression results of all parameters for all tools on UK Biobank data. Table S5: Regression results of PRS with lassosum on UK Biobank data. The regression was performed for 10 different control subsets. Table S6: Regression results of PRS with PRSice-2 on UK Biobank data. The regression was performed for 10 different control subsets. Table S7: Regression results of PRS with PRS-CS on UK Biobank data. The regression was performed for 10 different control subsets. Table S8: Regression results of PRS with LDpred2 on UK Biobank data. The regression was performed for 10 different control subsets. Table S9: Regression results of PRS with lassosum2 on UK Biobank data. The regression was performed for 10 different control subsets. Table S10: Summary of amount of cases in top/bottom 5% PRS based on UK Biobank data [file 13073_2025_1539_MOESM2_ESM.xlsx]

## Sheet: Table S1
Table S1. Timing of running STREAM-PRS for 404 samples in training dataset and 1,000 samples in test dataset.
Full pipeline run
Number of nodes	Number of cores	Step	time
1	1	Full pipeline	killed: out of memory (3400 MiB at PRS-CS step)
1	10	Full pipeline	32:25:11.480
1	72	Full pipeline	25:07:01.895
Seperate runs
Number of nodes	Number of cores	Step	time
1	10	edit_GWAS	00:12:27.967
1	10	PRSice	00:03:19.741
1	10	lassosum	00:08:13.619
1	10	PRS-CS	31:04:49.918
1	10	LDpred2 & lassosum2	00:55:39.723
1	10	get_best_PRS	00:00:39.745
1	72	edit_GWAS	00:12:12.967
1	72	PRSice	00:02:30.276
1	72	lassosum	00:07:39:089
1	72	PRS-CS	20:06:30.348
1	72	LDpred2 & lassosum2	00:56:50.110
1	72	get_best_PRS	00:00:35.469

## Sheet: Table S2
Table S2. Regression results of all parameters for all tools on UK Biobank data for BMI PRS. R2_CV = obtained R² from 10-fold cross-validation.
Tool	Parameters	Beta	SE	P_value	R2	R2_CV
PRSice	Pt_5e.08	0.511913	0.00757871	3.39999999977838e-314	0.0110784	0.0111128
PRSice	Pt_1e.05	0.674529	0.00759993	3.39999999977838e-314	0.0189765	0.0190089
PRSice	Pt_0.0001	0.771061	0.00752241	3.39999999977838e-314	0.0251517	0.0251662
PRSice	Pt_0.001	0.856353	0.00690854	3.39999999977838e-314	0.0363603	0.0363752
PRSice	Pt_0.05	1.07355	0.00704852	3.39999999977838e-314	0.0538983	0.0539237
PRSice	Pt_0.1	1.10428	0.00715923	3.39999999977838e-314	0.0552023	0.0552133
PRSice	Pt_0.5	1.09684	0.00720654	3.39999999977838e-314	0.053826	0.0538561
PRSice	Pt_1	1.04985	0.00693538	3.39999999977838e-314	0.0532754	0.0532894
lassosum	s_0.1_L_0.001000	0.798914	0.00642288	3.39999999977838e-314	0.0366037	0.036632
lassosum	s_0.1_L_0.001274	0.931529	0.00693442	3.39999999977838e-314	0.0424351	0.0424477
lassosum	s_0.1_L_0.001624	1.06406	0.00735744	3.39999999977838e-314	0.0488554	0.0488913
lassosum	s_0.1_L_0.002069	1.19418	0.00777777	3.39999999977838e-314	0.0547243	0.0547525
lassosum	s_0.1_L_0.002637	1.3006	0.00814976	3.39999999977838e-314	0.0588626	0.0588807
lassosum	s_0.1_L_0.003360	1.34951	0.00847509	3.39999999977838e-314	0.0586169	0.0586344
lassosum	s_0.1_L_0.004281	1.31223	0.00879506	3.39999999977838e-314	0.0518343	0.0518551
lassosum	s_0.1_L_0.005456	1.17812	0.00911557	3.39999999977838e-314	0.0394034	0.0394351
lassosum	s_0.1_L_0.006952	1.0351	0.0102251	3.39999999977838e-314	0.0245469	0.0245771
lassosum	s_0.1_L_0.008859	0.928852	0.0125523	3.39999999977838e-314	0.013267	0.0132969
lassosum	s_0.1_L_0.011288	0.867664	0.0158959	3.39999999977838e-314	0.00726153	0.00729565
lassosum	s_0.1_L_0.014384	0.865931	0.0200878	3.39999999977838e-314	0.00454047	0.00455938
lassosum	s_0.1_L_0.018330	1.08985	0.0300815	5.8836e-287	0.00321085	0.00323121
lassosum	s_0.1_L_0.023357	2.2681	0.0981675	4.98381e-118	0.00130682	0.00132266
lassosum	s_0.2_L_0.001000	1.05236	0.00718065	3.39999999977838e-314	0.0501029	0.0501138
lassosum	s_0.2_L_0.001274	1.16163	0.00755259	3.39999999977838e-314	0.0549042	0.0549391
lassosum	s_0.2_L_0.001624	1.26057	0.00784463	3.39999999977838e-314	0.0596318	0.0596551
lassosum	s_0.2_L_0.002069	1.35361	0.0081527	3.39999999977838e-314	0.0634056	0.0634204
lassosum	s_0.2_L_0.002637	1.41006	0.00836478	3.39999999977838e-314	0.065232	0.0652539
lassosum	s_0.2_L_0.003360	1.42129	0.00859315	3.39999999977838e-314	0.062953	0.0629833
lassosum	s_0.2_L_0.004281	1.35639	0.008834	3.39999999977838e-314	0.054727	0.0547574
lassosum	s_0.2_L_0.005456	1.21288	0.00913307	3.39999999977838e-314	0.0415116	0.0415226
lassosum	s_0.2_L_0.006952	1.07272	0.0102412	3.39999999977838e-314	0.0262359	0.0262474
lassosum	s_0.2_L_0.008859	0.975742	0.0124698	3.39999999977838e-314	0.0148117	0.0148261
lassosum	s_0.2_L_0.011288	0.936883	0.0158891	3.39999999977838e-314	0.00846373	0.00847743
lassosum	s_0.2_L_0.014384	0.945538	0.0202445	3.39999999977838e-314	0.00532637	0.00535273
lassosum	s_0.2_L_0.018330	1.22785	0.0291367	3.39999999977838e-314	0.00433998	0.00436644
lassosum	s_0.2_L_0.023357	2.28592	0.0621128	5.13789e-296	0.00331289	0.00333925
lassosum	s_0.2_L_0.029764	4.36161	0.13284	3.99914e-236	0.00263811	0.00267732
lassosum	s_0.4_L_0.001000	1.31579	0.00780251	3.39999999977838e-314	0.0652797	0.0653034
lassosum	s_0.4_L_0.001274	1.38342	0.0080006	3.39999999977838e-314	0.0684044	0.0684107
lassosum	s_0.4_L_0.001624	1.44466	0.00818199	3.39999999977838e-314	0.0711165	0.0711382
lassosum	s_0.4_L_0.002069	1.4917	0.00833607	3.39999999977838e-314	0.0729057	0.0729397
lassosum	s_0.4_L_0.002637	1.51651	0.00849152	3.39999999977838e-314	0.0726379	0.072662
lassosum	s_0.4_L_0.003360	1.50089	0.00867704	3.39999999977838e-314	0.0684472	0.0684568
lassosum	s_0.4_L_0.004281	1.41713	0.00890642	3.39999999977838e-314	0.0585344	0.0585637
lassosum	s_0.4_L_0.005456	1.26596	0.00925793	3.39999999977838e-314	0.0439032	0.0439204
lassosum	s_0.4_L_0.006952	1.12454	0.0104517	3.39999999977838e-314	0.0276421	0.027656
lassosum	s_0.4_L_0.008859	1.00544	0.0124452	3.39999999977838e-314	0.0157741	0.0158034
lassosum	s_0.4_L_0.011288	0.966582	0.0153194	3.39999999977838e-314	0.00967985	0.00971576
lassosum	s_0.4_L_0.014384	1.01033	0.0191723	3.39999999977838e-314	0.0067715	0.00679783
lassosum	s_0.4_L_0.018330	1.26311	0.0267865	3.39999999977838e-314	0.00542878	0.00545483
lassosum	s_0.4_L_0.023357	1.54143	0.0408364	2.97198462798177e-311	0.00348452	0.00351408
lassosum	s_0.4_L_0.029764	1.57105	0.0478185	2.00899e-236	0.00264148	0.00266756
lassosum	s_0.4_L_0.037927	3.21593	0.0984417	8.83733e-234	0.00261169	0.00264326
lassosum	s_0.5_L_0.001000	1.40147	0.00796552	3.39999999977838e-314	0.0706503	0.0706842
lassosum	s_0.5_L_0.001274	1.45541	0.00811424	3.39999999977838e-314	0.0732229	0.0732331
lassosum	s_0.5_L_0.001624	1.50232	0.00824916	3.39999999977838e-314	0.0753173	0.0753385
lassosum	s_0.5_L_0.002069	1.53611	0.00837028	3.39999999977838e-314	0.0763923	0.0764045
lassosum	s_0.5_L_0.002637	1.54978	0.00850198	3.39999999977838e-314	0.0754444	0.075467
lassosum	s_0.5_L_0.003360	1.52542	0.00867892	3.39999999977838e-314	0.0705152	0.0705247
lassosum	s_0.5_L_0.004281	1.43899	0.00893288	3.39999999977838e-314	0.0599094	0.059968
lassosum	s_0.5_L_0.005456	1.28849	0.00935048	3.39999999977838e-314	0.0445538	0.0445816
lassosum	s_0.5_L_0.006952	1.14416	0.0105894	3.39999999977838e-314	0.0278696	0.0278998
lassosum	s_0.5_L_0.008859	1.01735	0.0125356	3.39999999977838e-314	0.0159156	0.0159414
lassosum	s_0.5_L_0.011288	0.96929	0.0151764	3.39999999977838e-314	0.00991617	0.00995037
lassosum	s_0.5_L_0.014384	1.00536	0.018686	3.39999999977838e-314	0.00705657	0.00707772
lassosum	s_0.5_L_0.018330	1.21641	0.025303	3.39999999977838e-314	0.00564131	0.00565747
lassosum	s_0.5_L_0.023357	1.53843	0.0394743	3.39999999977838e-314	0.00371394	0.0037346
lassosum	s_0.5_L_0.029764	1.40037	0.0425837	7.3763e-237	0.00264638	0.00266809
lassosum	s_0.5_L_0.037927	2.28944	0.0701074	1.314e-233	0.00260975	0.00265372
lassosum	s_0.7_L_0.001000	1.53083	0.00816511	3.39999999977838e-314	0.0794636	0.0794891
lassosum	s_0.7_L_0.001274	1.56043	0.00823377	3.39999999977838e-314	0.0810545	0.0810749
lassosum	s_0.7_L_0.001624	1.58118	0.00828715	3.39999999977838e-314	0.0820653	0.0820806
lassosum	s_0.7_L_0.002069	1.59379	0.00835948	3.39999999977838e-314	0.0819529	0.0819808
lassosum	s_0.7_L_0.002637	1.59067	0.00846977	3.39999999977838e-314	0.0797139	0.079742
lassosum	s_0.7_L_0.003360	1.55111	0.00864395	3.39999999977838e-314	0.0732827	0.0733087
lassosum	s_0.7_L_0.004281	1.45508	0.00892663	3.39999999977838e-314	0.0612546	0.0612677
lassosum	s_0.7_L_0.005456	1.30708	0.00949417	3.39999999977838e-314	0.0444753	0.0445206
lassosum	s_0.7_L_0.006952	1.15638	0.0108251	3.39999999977838e-314	0.0272586	0.0272909
lassosum	s_0.7_L_0.008859	1.01611	0.0127078	3.39999999977838e-314	0.0154565	0.0155092
lassosum	s_0.7_L_0.011288	0.957159	0.0149421	3.39999999977838e-314	0.00997451	0.0100059
lassosum	s_0.7_L_0.014384	0.965615	0.0177316	3.39999999977838e-314	0.00722813	0.00726745
lassosum	s_0.7_L_0.018330	1.05128	0.0220262	3.39999999977838e-314	0.00556094	0.00557501
lassosum	s_0.7_L_0.023357	1.21983	0.031074	3.39999999977838e-314	0.00376784	0.00382164
lassosum	s_0.7_L_0.029764	1.21743	0.0371391	2.28989e-235	0.00262957	0.0026687
lassosum	s_0.7_L_0.037927	1.44365	0.0438899	5.75161e-237	0.0026476	0.0026708
lassosum	s_0.9_L_0.001000	1.60219	0.00822213	3.39999999977838e-314	0.0852971	0.0853207
lassosum	s_0.9_L_0.001274	1.60814	0.00824052	3.39999999977838e-314	0.0855273	0.085556
lassosum	s_0.9_L_0.001624	1.60668	0.00825448	3.39999999977838e-314	0.0851215	0.0851473
lassosum	s_0.9_L_0.002069	1.59423	0.00828099	3.39999999977838e-314	0.0834257	0.0834453
lassosum	s_0.9_L_0.002637	1.5651	0.00835906	3.39999999977838e-314	0.0792676	0.0792862
lassosum	s_0.9_L_0.003360	1.50095	0.0085135	3.39999999977838e-314	0.0709192	0.0709335
lassosum	s_0.9_L_0.004281	1.39394	0.00885624	3.39999999977838e-314	0.0573497	0.0573684
lassosum	s_0.9_L_0.005456	1.25046	0.00958391	3.39999999977838e-314	0.040128	0.0401448
lassosum	s_0.9_L_0.006952	1.09328	0.0109385	3.39999999977838e-314	0.0239437	0.0239739
lassosum	s_0.9_L_0.008859	0.944606	0.0125811	3.39999999977838e-314	0.013653	0.013672
lassosum	s_0.9_L_0.011288	0.88747	0.0144576	3.39999999977838e-314	0.00916656	0.00919936
lassosum	s_0.9_L_0.014384	0.889088	0.0168042	3.39999999977838e-314	0.00682546	0.00686324
lassosum	s_0.9_L_0.018330	0.899562	0.0197075	3.39999999977838e-314	0.00508841	0.00511008
lassosum	s_0.9_L_0.023357	0.878809	0.0229878	3.39195828495849e-319	0.00357397	0.00359112
lassosum	s_0.9_L_0.029764	0.889198	0.0273443	1.15871e-231	0.00258782	0.00260453
lassosum	s_0.9_L_0.037927	1.20911	0.036898	3.30305e-235	0.00262777	0.00264025
lassosum	s_1_L_0.001000	1.39535	0.00823161	3.39999999977838e-314	0.065914	0.0659311
lassosum	s_1_L_0.001274	1.3797	0.0082035	3.39999999977838e-314	0.0649524	0.0649697
lassosum	s_1_L_0.001624	1.35684	0.00818485	3.39999999977838e-314	0.0632212	0.0632543
lassosum	s_1_L_0.002069	1.3226	0.00819085	3.39999999977838e-314	0.0601775	0.0602184
lassosum	s_1_L_0.002637	1.268	0.00822514	3.39999999977838e-314	0.0551454	0.0551809
lassosum	s_1_L_0.003360	1.18201	0.0083002	3.39999999977838e-314	0.0474402	0.0474542
lassosum	s_1_L_0.004281	1.07129	0.00856216	3.39999999977838e-314	0.037021	0.0370522
lassosum	s_1_L_0.005456	0.940844	0.00913061	3.39999999977838e-314	0.0254112	0.0254243
lassosum	s_1_L_0.006952	0.806358	0.00996788	3.39999999977838e-314	0.015815	0.0158503
lassosum	s_1_L_0.008859	0.703508	0.0110614	3.39999999977838e-314	0.00983393	0.00984435
lassosum	s_1_L_0.011288	0.689814	0.0125949	3.39999999977838e-314	0.00731056	0.00733319
lassosum	s_1_L_0.014384	0.739481	0.0150032	3.39999999977838e-314	0.0059283	0.00595358
lassosum	s_1_L_0.018330	0.772336	0.0179034	3.39999999977838e-314	0.00454713	0.00456828
lassosum	s_1_L_0.023357	0.761479	0.0204772	3.61989e-302	0.00338219	0.00341383
lassosum	s_1_L_0.029764	0.717636	0.0223865	3.38844e-225	0.00251495	0.00253486
lassosum	s_1_L_0.037927	1.03732	0.0318004	4.31062e-233	0.00260393	0.00261429
PRS-CS	phi_1e.00	1.28934	0.00800065	3.39999999977838e-314	0.0599544	0.0599688
PRS-CS	phi_1e.02	1.41177	0.00744778	3.39999999977838e-314	0.0810859	0.081099
PRS-CS	phi_1e.04	1.41213	0.00760056	3.39999999977838e-314	0.0781475	0.0781662
PRS-CS	phi_1e.06	1.04187	0.00868468	3.39999999977838e-314	0.0341363	0.0341567
LDpred2	pred_inf	0.904103	0.00895914	3.39999999977838e-314	0.0243973	0.0244295
LDpred2	p_1e.05_h2_0.0439_sparse_FALSE	0.113061	0.00735723	2.80749e-53	0.000577178	0.000590362
LDpred2	p_1.8e.05_h2_0.0439_sparse_FALSE	0.128075	0.00717625	3.24556e-71	0.000779176	0.000793694
LDpred2	p_3.2e.05_h2_0.0439_sparse_FALSE	0.0965414	0.00742148	1.11596e-38	0.000412954	0.000432364
LDpred2	p_5.6e.05_h2_0.0439_sparse_FALSE	0.107732	0.00744631	1.98942e-47	0.000511341	0.000544245
LDpred2	p_1e.04_h2_0.0439_sparse_FALSE	0.145801	0.0071401	1.23571e-92	0.00102055	0.00105982
LDpred2	p_0.00018_h2_0.0439_sparse_FALSE	0.0375813	0.00602695	4.50632e-10	9.30254e-05	0.000100532
LDpred2	p_0.00032_h2_0.0439_sparse_FALSE	0.106561	0.00680981	3.54816e-55	0.000598547	0.000604745
LDpred2	p_0.00056_h2_0.0439_sparse_FALSE	0.115672	0.00724489	2.29657e-57	0.00062319	0.000662435
LDpred2	p_0.001_h2_0.0439_sparse_FALSE	0.199247	0.00698282	6.68374e-179	0.00199311	0.00203055
LDpred2	p_0.0018_h2_0.0439_sparse_FALSE	0.385665	0.00842851	3.39999999977838e-314	0.0051132	0.00514303
LDpred2	p_0.0032_h2_0.0439_sparse_FALSE	0.581118	0.00905224	3.39999999977838e-314	0.0100172	0.0100261
LDpred2	p_0.0056_h2_0.0439_sparse_FALSE	0.663202	0.00900759	3.39999999977838e-314	0.0131359	0.0131756
LDpred2	p_0.01_h2_0.0439_sparse_FALSE	0.799243	0.00930869	3.39999999977838e-314	0.0177803	0.0178001
LDpred2	p_0.018_h2_0.0439_sparse_FALSE	0.917562	0.00935479	3.39999999977838e-314	0.0230794	0.0231052
LDpred2	p_0.032_h2_0.0439_sparse_FALSE	0.99654	0.00945585	3.39999999977838e-314	0.0265504	0.0265746
LDpred2	p_0.056_h2_0.0439_sparse_FALSE	1.01253	0.00939785	3.39999999977838e-314	0.0277156	0.0277238
LDpred2	p_0.1_h2_0.0439_sparse_FALSE	1.00128	0.00927958	3.39999999977838e-314	0.0277962	0.0278146
LDpred2	p_0.18_h2_0.0439_sparse_FALSE	0.971013	0.00912977	3.39999999977838e-314	0.0270272	0.0270517
LDpred2	p_0.32_h2_0.0439_sparse_FALSE	0.941307	0.00900046	3.39999999977838e-314	0.0261571	0.0261697
LDpred2	p_0.56_h2_0.0439_sparse_FALSE	0.92354	0.0089466	3.39999999977838e-314	0.0255003	0.0255226
LDpred2	p_1_h2_0.0439_sparse_FALSE	0.909222	0.00888775	3.39999999977838e-314	0.0250555	0.0250869
LDpred2	p_1e.05_h2_0.1024_sparse_FALSE	0.10375	0.00700488	1.27842e-49	0.000536005	0.000560421
LDpred2	p_1.8e.05_h2_0.1024_sparse_FALSE	0.0889562	0.00721987	7.08095e-35	0.000370229	0.000402378
LDpred2	p_3.2e.05_h2_0.1024_sparse_FALSE	0.0774283	0.00539052	8.96262e-47	0.000503986	0.000530987
LDpred2	p_5.6e.05_h2_0.1024_sparse_FALSE	0.0995024	0.00760155	3.83716e-39	0.000418165	0.000438726
LDpred2	p_1e.04_h2_0.1024_sparse_FALSE	0.0250982	0.00577749	1.39855e-05	4.38886e-05	6.23662e-05
LDpred2	p_0.00018_h2_0.1024_sparse_FALSE	0.0304525	0.00695935	1.21035e-05	4.45659e-05	6.16695e-05
LDpred2	p_0.00032_h2_0.1024_sparse_FALSE	0.136563	0.00694245	4.21203e-86	0.000946923	0.000965217
LDpred2	p_0.00056_h2_0.1024_sparse_FALSE	0.0627957	0.0062311	6.97243e-24	0.000246907	0.000259898
LDpred2	p_0.001_h2_0.1024_sparse_FALSE	0.099922	0.00772346	2.81437e-38	0.000408439	0.000424263
LDpred2	p_0.0018_h2_0.1024_sparse_FALSE	0.205169	0.00789762	1.14311e-148	0.00165226	0.00166978
LDpred2	p_0.0032_h2_0.1024_sparse_FALSE	0.327267	0.00819616	3.39999999977838e-314	0.00389783	0.0039162
LDpred2	p_0.0056_h2_0.1024_sparse_FALSE	0.527627	0.00862586	3.39999999977838e-314	0.00910272	0.00911445
LDpred2	p_0.01_h2_0.1024_sparse_FALSE	0.70437	0.00889007	3.39999999977838e-314	0.0151805	0.0151956
LDpred2	p_0.018_h2_0.1024_sparse_FALSE	0.8364	0.0090151	3.39999999977838e-314	0.0206995	0.0207412
LDpred2	p_0.032_h2_0.1024_sparse_FALSE	0.920054	0.00908417	3.39999999977838e-314	0.0245707	0.0246135
LDpred2	p_0.056_h2_0.1024_sparse_FALSE	0.96258	0.00907341	3.39999999977838e-314	0.0268944	0.0269126
LDpred2	p_0.1_h2_0.1024_sparse_FALSE	0.963535	0.00905086	3.39999999977838e-314	0.0270772	0.0270939
LDpred2	p_0.18_h2_0.1024_sparse_FALSE	0.95808	0.00907558	3.39999999977838e-314	0.0266378	0.0266586
LDpred2	p_0.32_h2_0.1024_sparse_FALSE	0.935706	0.00896656	3.39999999977838e-314	0.0260456	0.0260706
LDpred2	p_0.56_h2_0.1024_sparse_FALSE	0.924383	0.0089964	3.39999999977838e-314	0.0252707	0.0252855
LDpred2	p_1_h2_0.1024_sparse_FALSE	0.903871	0.00889706	3.39999999977838e-314	0.0247181	0.0247422
LDpred2	p_1e.05_h2_0.1463_sparse_FALSE	0.08624	0.00782191	2.90792e-28	0.000295995	0.000306345
LDpred2	p_1.8e.05_h2_0.1463_sparse_FALSE	0.0843941	0.00718759	7.88901e-32	0.000336015	0.000364605
LDpred2	p_3.2e.05_h2_0.1463_sparse_FALSE	0.112907	0.00779891	1.73442e-47	0.000512011	0.000540042
LDpred2	p_5.6e.05_h2_0.1463_sparse_FALSE	0.11867	0.00728131	1.06773e-59	0.000649455	0.000668905
LDpred2	p_1e.04_h2_0.1463_sparse_FALSE	0.0883276	0.0062232	1.03402e-45	0.000492038	0.000538213
LDpred2	p_0.00018_h2_0.1463_sparse_FALSE	0.0878794	0.00558011	7.28658e-56	0.000606286	0.000623964
LDpred2	p_0.00032_h2_0.1463_sparse_FALSE	0.0552301	0.00631177	2.13514e-18	0.000185553	0.000215413
LDpred2	p_0.00056_h2_0.1463_sparse_FALSE	0.0772388	0.0069693	1.53626e-28	0.000299103	0.000332382
LDpred2	p_0.001_h2_0.1463_sparse_FALSE	0.0794066	0.00678071	1.13728e-31	0.000334231	0.000343672
LDpred2	p_0.0018_h2_0.1463_sparse_FALSE	0.180059	0.00769218	4.24978e-121	0.00134142	0.00136394
LDpred2	p_0.0032_h2_0.1463_sparse_FALSE	0.246134	0.00793535	5.55057e-211	0.00235474	0.00236189
LDpred2	p_0.0056_h2_0.1463_sparse_FALSE	0.414213	0.00835372	3.39999999977838e-314	0.00599936	0.0060221
LDpred2	p_0.01_h2_0.1463_sparse_FALSE	0.667473	0.00888169	3.39999999977838e-314	0.0136781	0.0137044
LDpred2	p_0.018_h2_0.1463_sparse_FALSE	0.801996	0.00886336	3.39999999977838e-314	0.0197087	0.0197372
LDpred2	p_0.032_h2_0.1463_sparse_FALSE	0.892575	0.00897967	3.39999999977838e-314	0.0236876	0.0237237
LDpred2	p_0.056_h2_0.1463_sparse_FALSE	0.936453	0.00898991	3.39999999977838e-314	0.0259543	0.0259928
LDpred2	p_0.1_h2_0.1463_sparse_FALSE	0.942586	0.00897839	3.39999999977838e-314	0.0263521	0.026383
LDpred2	p_0.18_h2_0.1463_sparse_FALSE	0.939034	0.00900759	3.39999999977838e-314	0.0259941	0.0260124
LDpred2	p_0.32_h2_0.1463_sparse_FALSE	0.926744	0.00899909	3.39999999977838e-314	0.0253819	0.0253924
LDpred2	p_0.56_h2_0.1463_sparse_FALSE	0.910222	0.0089401	3.39999999977838e-314	0.0248233	0.0248436
LDpred2	p_1_h2_0.1463_sparse_FALSE	0.901412	0.00893175	3.39999999977838e-314	0.0244011	0.0244351
LDpred2	p_1e.05_h2_0.2049_sparse_FALSE	0.0627554	0.00726141	5.52771e-18	0.000180941	0.000204269
LDpred2	p_1.8e.05_h2_0.2049_sparse_FALSE	0.0592549	0.0070953	6.77326e-17	0.000168799	0.000238214
LDpred2	p_3.2e.05_h2_0.2049_sparse_FALSE	0.101946	0.00604939	1.06102e-63	0.000694532	0.000726493
LDpred2	p_5.6e.05_h2_0.2049_sparse_FALSE	0.112237	0.00722166	1.87723e-54	0.000590402	0.000619725
LDpred2	p_1e.04_h2_0.2049_sparse_FALSE	0.115159	0.00692209	3.97428e-62	0.00067681	0.000705252
LDpred2	p_0.00018_h2_0.2049_sparse_FALSE	0.0435917	0.00736878	3.30674e-09	8.34829e-05	0.000102818
LDpred2	p_0.00032_h2_0.2049_sparse_FALSE	0.0483536	0.00622229	7.80273e-15	0.000145831	0.000177533
LDpred2	p_0.00056_h2_0.2049_sparse_FALSE	0.0468325	0.00639447	2.41298e-13	0.00012926	0.000154241
LDpred2	p_0.001_h2_0.2049_sparse_FALSE	0.0719243	0.00680029	3.85394e-26	0.000272199	0.000291667
LDpred2	p_0.0018_h2_0.2049_sparse_FALSE	0.0991064	0.0068723	3.91393e-47	0.000508034	0.000532421
LDpred2	p_0.0032_h2_0.2049_sparse_FALSE	0.188677	0.00782354	2.06366e-128	0.00142388	0.00143891
LDpred2	p_0.0056_h2_0.2049_sparse_FALSE	0.30871	0.00788033	3.39999999977838e-314	0.00375237	0.00378366
LDpred2	p_0.01_h2_0.2049_sparse_FALSE	0.533036	0.00855593	3.39999999977838e-314	0.00943966	0.00946434
LDpred2	p_0.018_h2_0.2049_sparse_FALSE	0.762899	0.00887965	3.39999999977838e-314	0.0178029	0.0178224
LDpred2	p_0.032_h2_0.2049_sparse_FALSE	0.838829	0.00884525	3.39999999977838e-314	0.0216073	0.0216275
LDpred2	p_0.056_h2_0.2049_sparse_FALSE	0.896166	0.00884564	3.39999999977838e-314	0.0245852	0.0246044
LDpred2	p_0.1_h2_0.2049_sparse_FALSE	0.916052	0.00892164	3.39999999977838e-314	0.0252359	0.0252686
LDpred2	p_0.18_h2_0.2049_sparse_FALSE	0.914066	0.00896686	3.39999999977838e-314	0.0248827	0.0248998
LDpred2	p_0.32_h2_0.2049_sparse_FALSE	0.91091	0.00900887	3.39999999977838e-314	0.024491	0.0245344
LDpred2	p_0.56_h2_0.2049_sparse_FALSE	0.89892	0.008995	3.39999999977838e-314	0.0239377	0.0239688
LDpred2	p_1_h2_0.2049_sparse_FALSE	0.888136	0.00896042	3.39999999977838e-314	0.0235567	0.023567
LDpred2	p_1e.05_h2_0.0439_sparse_TRUE	0.0890223	0.00721832	6.11599e-35	0.000370944	0.000385158
LDpred2	p_1.8e.05_h2_0.0439_sparse_TRUE	0.112361	0.00722329	1.51602e-54	0.000591447	0.000615431
LDpred2	p_3.2e.05_h2_0.0439_sparse_TRUE	0.101284	0.00652507	2.54156e-54	0.000588921	0.000608543
LDpred2	p_5.6e.05_h2_0.0439_sparse_TRUE	0.0455517	0.00693648	5.1405e-11	0.000103444	0.000130618
LDpred2	p_1e.04_h2_0.0439_sparse_TRUE	0.120903	0.00766237	4.52061e-56	0.00060862	0.000631364
LDpred2	p_0.00018_h2_0.0439_sparse_TRUE	0.103843	0.00676235	3.34326e-53	0.000576324	0.000595433
LDpred2	p_0.00032_h2_0.0439_sparse_TRUE	0.140027	0.00711525	3.51964e-86	0.000947802	0.000966883
LDpred2	p_0.00056_h2_0.0439_sparse_TRUE	0.178857	0.00710788	1.29835e-139	0.00155017	0.00157732
LDpred2	p_0.001_h2_0.0439_sparse_TRUE	0.224287	0.00787044	1.89392e-178	0.00198801	0.00201091
LDpred2	p_0.0018_h2_0.0439_sparse_TRUE	0.367617	0.00789846	3.39999999977838e-314	0.00528944	0.0053191
LDpred2	p_0.0032_h2_0.0439_sparse_TRUE	0.502331	0.00884266	3.39999999977838e-314	0.00786067	0.00789023
LDpred2	p_0.0056_h2_0.0439_sparse_TRUE	0.649002	0.00919866	3.39999999977838e-314	0.012075	0.0121133
LDpred2	p_0.01_h2_0.0439_sparse_TRUE	0.750375	0.00930417	3.39999999977838e-314	0.0157203	0.0157504
LDpred2	p_0.018_h2_0.0439_sparse_TRUE	0.883639	0.00945322	3.39999999977838e-314	0.0210053	0.0210185
LDpred2	p_0.032_h2_0.0439_sparse_TRUE	0.969504	0.00956546	3.39999999977838e-314	0.0246056	0.0246334
LDpred2	p_0.056_h2_0.0439_sparse_TRUE	0.989996	0.00946516	3.39999999977838e-314	0.0261617	0.0261842
LDpred2	p_0.1_h2_0.0439_sparse_TRUE	0.975316	0.00928452	3.39999999977838e-314	0.0263833	0.0264072
LDpred2	p_0.18_h2_0.0439_sparse_TRUE	0.95096	0.00912773	3.39999999977838e-314	0.0259623	0.0259917
LDpred2	p_0.32_h2_0.0439_sparse_TRUE	0.921185	0.00896366	3.39999999977838e-314	0.0252796	0.0252922
LDpred2	p_0.56_h2_0.0439_sparse_TRUE	0.903033	0.00887423	3.39999999977838e-314	0.0247974	0.0248196
LDpred2	p_1_h2_0.0439_sparse_TRUE	0.911072	0.00890282	3.39999999977838e-314	0.025072	0.0250998
LDpred2	p_1e.05_h2_0.1024_sparse_TRUE	0.114912	0.00777655	2.13161e-49	0.000533507	0.000546361
LDpred2	p_1.8e.05_h2_0.1024_sparse_TRUE	0.0901838	0.00706884	2.86238e-37	0.000397118	0.000420571
LDpred2	p_3.2e.05_h2_0.1024_sparse_TRUE	0.105522	0.00707701	2.90194e-50	0.000543252	0.000567153
LDpred2	p_5.6e.05_h2_0.1024_sparse_TRUE	0.0865978	0.00595626	7.05537e-48	0.000516406	0.000541718
LDpred2	p_1e.04_h2_0.1024_sparse_TRUE	0.165097	0.00749674	2.02858e-107	0.00118721	0.00120298
LDpred2	p_0.00018_h2_0.1024_sparse_TRUE	0.0762451	0.00620421	1.04942e-34	0.00036831	0.000390152
LDpred2	p_0.00032_h2_0.1024_sparse_TRUE	0.0610417	0.00657198	1.57704e-20	0.00020937	0.000233253
LDpred2	p_0.00056_h2_0.1024_sparse_TRUE	0.066483	0.00616601	4.2147e-27	0.000282973	0.000309245
LDpred2	p_0.001_h2_0.1024_sparse_TRUE	0.101518	0.00679951	2.16165e-50	0.000544691	0.000563817
LDpred2	p_0.0018_h2_0.1024_sparse_TRUE	0.140149	0.00731059	7.07273e-82	0.000899308	0.000933164
LDpred2	p_0.0032_h2_0.1024_sparse_TRUE	0.344476	0.00848072	3.39999999977838e-314	0.00403312	0.00407199
LDpred2	p_0.0056_h2_0.1024_sparse_TRUE	0.501237	0.00864295	3.39999999977838e-314	0.00818973	0.00820795
LDpred2	p_0.01_h2_0.1024_sparse_TRUE	0.697365	0.00903861	3.39999999977838e-314	0.0144062	0.014441
LDpred2	p_0.018_h2_0.1024_sparse_TRUE	0.763892	0.00899248	3.39999999977838e-314	0.0174111	0.0174303
LDpred2	p_0.032_h2_0.1024_sparse_TRUE	0.885542	0.00913773	3.39999999977838e-314	0.0225425	0.022559
LDpred2	p_0.056_h2_0.1024_sparse_TRUE	0.937036	0.00915359	3.39999999977838e-314	0.0250877	0.025096
LDpred2	p_0.1_h2_0.1024_sparse_TRUE	0.951433	0.00907972	3.39999999977838e-314	0.0262558	0.026286
LDpred2	p_0.18_h2_0.1024_sparse_TRUE	0.944782	0.00900479	3.39999999977838e-314	0.0263209	0.0263442
LDpred2	p_0.32_h2_0.1024_sparse_TRUE	0.927517	0.00891306	3.39999999977838e-314	0.0259036	0.0259328
LDpred2	p_0.56_h2_0.1024_sparse_TRUE	0.917858	0.00891476	3.39999999977838e-314	0.025371	0.0254066
LDpred2	p_1_h2_0.1024_sparse_TRUE	0.908927	0.00893328	3.39999999977838e-314	0.0247913	0.0248047
LDpred2	p_1e.05_h2_0.1463_sparse_TRUE	0.101311	0.00749128	1.15429e-41	0.000446514	0.000478824
LDpred2	p_1.8e.05_h2_0.1463_sparse_TRUE	0.110435	0.00758426	5.11183e-48	0.00051798	0.000523742
LDpred2	p_3.2e.05_h2_0.1463_sparse_TRUE	0.117018	0.007489	5.07727e-55	0.000596795	0.00061585
LDpred2	p_5.6e.05_h2_0.1463_sparse_TRUE	0.0947549	0.00688344	4.19476e-43	0.000462703	0.000516809
LDpred2	p_1e.04_h2_0.1463_sparse_TRUE	0.0945713	0.00791322	6.49203e-33	0.000348192	0.000377228
LDpred2	p_0.00018_h2_0.1463_sparse_TRUE	0.108097	0.00710115	2.59232e-52	0.000566312	0.000578362
LDpred2	p_0.00032_h2_0.1463_sparse_TRUE	0.0267005	0.00597651	7.91339e-06	4.65595e-05	6.58313e-05
LDpred2	p_0.00056_h2_0.1463_sparse_TRUE	0.0568318	0.00727268	5.53429e-15	0.000147492	0.000166442
LDpred2	p_0.001_h2_0.1463_sparse_TRUE	0.116074	0.00728598	4.01159e-57	0.000620463	0.000664614
LDpred2	p_0.0018_h2_0.1463_sparse_TRUE	0.171096	0.00738811	1.43219e-118	0.00131292	0.00132995
LDpred2	p_0.0032_h2_0.1463_sparse_TRUE	0.211092	0.00775234	4.08487e-163	0.00181514	0.00183726
LDpred2	p_0.0056_h2_0.1463_sparse_TRUE	0.426421	0.00879672	3.39999999977838e-314	0.00573536	0.00576215
LDpred2	p_0.01_h2_0.1463_sparse_TRUE	0.565301	0.00864556	3.39999999977838e-314	0.0103883	0.0104249
LDpred2	p_0.018_h2_0.1463_sparse_TRUE	0.730527	0.0090135	3.39999999977838e-314	0.0158737	0.0158988
LDpred2	p_0.032_h2_0.1463_sparse_TRUE	0.838319	0.00902271	3.39999999977838e-314	0.0207583	0.0207826
LDpred2	p_0.056_h2_0.1463_sparse_TRUE	0.909999	0.00910614	3.39999999977838e-314	0.0239363	0.0239734
LDpred2	p_0.1_h2_0.1463_sparse_TRUE	0.937233	0.00902908	3.39999999977838e-314	0.0257771	0.0257944
LDpred2	p_0.18_h2_0.1463_sparse_TRUE	0.936567	0.00897273	3.39999999977838e-314	0.0260574	0.0260679
LDpred2	p_0.32_h2_0.1463_sparse_TRUE	0.924222	0.0089211	3.39999999977838e-314	0.0256794	0.0256895
LDpred2	p_0.56_h2_0.1463_sparse_TRUE	0.914234	0.00888138	3.39999999977838e-314	0.0253609	0.0253883
LDpred2	p_1_h2_0.1463_sparse_TRUE	0.902802	0.00895195	3.39999999977838e-314	0.024367	0.0244137
LDpred2	p_1e.05_h2_0.2049_sparse_TRUE	0.0648921	0.00714496	1.06836e-19	0.000200082	0.000214499
LDpred2	p_1.8e.05_h2_0.2049_sparse_TRUE	0.126202	0.0081002	1.03115e-54	0.000593331	0.00061539
LDpred2	p_3.2e.05_h2_0.2049_sparse_TRUE	0.0959403	0.00708399	8.86645e-42	0.000447803	0.000465839
LDpred2	p_5.6e.05_h2_0.2049_sparse_TRUE	0.0720353	0.0080292	2.93279e-19	0.000195182	0.000207948
LDpred2	p_1e.04_h2_0.2049_sparse_TRUE	0.125543	0.00751699	1.34684e-62	0.000682103	0.0007061
LDpred2	p_0.00018_h2_0.2049_sparse_TRUE	0.0356298	0.0061213	5.86713e-09	8.07423e-05	0.000120608
LDpred2	p_0.00032_h2_0.2049_sparse_TRUE	0.145011	0.00778073	1.72992e-77	0.000849857	0.00088954
LDpred2	p_0.00056_h2_0.2049_sparse_TRUE	0.0527601	0.00689049	1.90821e-14	0.00014151	0.000168631
LDpred2	p_0.001_h2_0.2049_sparse_TRUE	0.10711	0.00719547	4.20774e-50	0.000541436	0.000574666
LDpred2	p_0.0018_h2_0.2049_sparse_TRUE	0.0857566	0.00668897	1.27838e-37	0.000401052	0.000444058
LDpred2	p_0.0032_h2_0.2049_sparse_TRUE	0.163354	0.00747218	6.92718e-106	0.00116992	0.00119708
LDpred2	p_0.0056_h2_0.2049_sparse_TRUE	0.281486	0.00789336	4.28011e-278	0.00311102	0.00314294
LDpred2	p_0.01_h2_0.2049_sparse_TRUE	0.482521	0.00838313	3.39999999977838e-314	0.00806824	0.00809756
LDpred2	p_0.018_h2_0.2049_sparse_TRUE	0.714153	0.00891226	3.39999999977838e-314	0.0155222	0.0155436
LDpred2	p_0.032_h2_0.2049_sparse_TRUE	0.813201	0.00900113	3.39999999977838e-314	0.0196489	0.0196693
LDpred2	p_0.056_h2_0.2049_sparse_TRUE	0.869719	0.00896582	3.39999999977838e-314	0.0225849	0.0225989
LDpred2	p_0.1_h2_0.2049_sparse_TRUE	0.90879	0.00894099	3.39999999977838e-314	0.0247424	0.0247728
LDpred2	p_0.18_h2_0.2049_sparse_TRUE	0.922267	0.00893345	3.39999999977838e-314	0.0255048	0.0255374
LDpred2	p_0.32_h2_0.2049_sparse_TRUE	0.916142	0.00889585	3.39999999977838e-314	0.0253835	0.0254138
LDpred2	p_0.56_h2_0.2049_sparse_TRUE	0.905141	0.00885241	3.39999999977838e-314	0.0250304	0.0250507
LDpred2	p_1_h2_0.2049_sparse_TRUE	0.886224	0.00896972	3.39999999977838e-314	0.0234102	0.023421
LDpred2	p_init_1e.04	0.476357	0.00870443	3.39999999977838e-314	0.00729903	0.00733579
LDpred2	p_init_0.000129965661180768	0.488295	0.0086721	3.39999999977838e-314	0.00772361	0.00774266
LDpred2	p_init_0.000168910730861542	0.523405	0.0087158	3.39999999977838e-314	0.00877649	0.00879344
LDpred2	p_init_0.000219525948169471	0.5462	0.0088028	3.39999999977838e-314	0.00936422	0.00940041
LDpred2	p_init_0.000285308350001803	0.511549	0.00878073	3.39999999977838e-314	0.00826401	0.00827583
LDpred2	p_init_0.000370802883483783	0.541748	0.00880344	3.39999999977838e-314	0.00921222	0.0092308
LDpred2	p_init_0.000481916419197052	0.496407	0.00874906	3.39999999977838e-314	0.00784163	0.00786585
LDpred2	p_init_0.000626325860548131	0.508016	0.00864462	3.39999999977838e-314	0.00840774	0.0084378
LDpred2	p_init_0.000814008545807513	0.518649	0.00877733	3.39999999977838e-314	0.0084996	0.00852041
LDpred2	p_init_0.00105793158862669	0.509586	0.00882512	3.39999999977838e-314	0.00811954	0.00814138
LDpred2	p_init_0.00137494778399888	0.512909	0.00880498	3.39999999977838e-314	0.00826231	0.00828204
LDpred2	p_init_0.00178695997836446	0.519571	0.00888518	3.39999999977838e-314	0.00832544	0.00834376
LDpred2	p_init_0.00232243435091708	0.523016	0.00872128	3.39999999977838e-314	0.00875264	0.00877256
LDpred2	p_init_0.00301836715965867	0.508679	0.00874228	3.39999999977838e-314	0.00824372	0.0082509
LDpred2	p_init_0.00392284083591356	0.510286	0.00871068	3.39999999977838e-314	0.00835527	0.00838558
LDpred2	p_init_0.00509834602946423	0.509303	0.00876038	3.39999999977838e-314	0.00822995	0.00824982
LDpred2	p_init_0.00662609912647662	0.515623	0.00876075	3.39999999977838e-314	0.00843309	0.00846972
LDpred2	p_init_0.00861165354021843	0.513804	0.00877631	3.39999999977838e-314	0.00834474	0.00836299
LDpred2	p_init_0.0111921924621419	0.495968	0.00864616	3.39999999977838e-314	0.00801387	0.00803057
LDpred2	p_init_0.0145460069340468	0.52806	0.00885531	3.39999999977838e-314	0.00865506	0.00868747
LDpred2	p_init_0.0189048140872343	0.497019	0.00870468	3.39999999977838e-314	0.0079406	0.00796894
LDpred2	p_init_0.0245697666234691	0.510796	0.00886792	3.39999999977838e-314	0.0080799	0.0080993
LDpred2	p_init_0.0319322596427632	0.518334	0.00882643	3.39999999977838e-314	0.00839593	0.00842391
LDpred2	p_init_0.0415009723746768	0.511994	0.00880629	3.39999999977838e-314	0.00823064	0.00825645
LDpred2	p_init_0.0539370131431966	0.501418	0.00873584	3.39999999977838e-314	0.00802356	0.00804761
LDpred2	p_init_0.0700995957527133	0.511985	0.00867989	3.39999999977838e-314	0.00846983	0.00849228
LDpred2	p_init_0.0911054031050594	0.522445	0.00874064	3.39999999977838e-314	0.0086954	0.0087323
LDpred2	p_init_0.118405739516894	0.519189	0.00874493	3.39999999977838e-314	0.00857989	0.00862997
LDpred2	p_init_0.15388680223911	0.552452	0.00872099	3.39999999977838e-314	0.00975664	0.00980004
LDpred2	p_init_0.2	0.498834	0.0086367	3.39999999977838e-314	0.00812365	0.00815212
LDpred2	pred_auto	0.521689	0.00878532	3.39999999977838e-314	0.0085832	0.00862781
lassosum2	delta_0.001_lambda_0.0393748041571956	8.8909	1.0621	5.7281e-17	0.000169611	0.000209539
lassosum2	delta_0.001_lambda_0.0337716080334464	8.8909	1.0621	5.7281e-17	0.000169611	0.000192991
lassosum2	delta_0.001_lambda_0.0289657696991063	8.8909	1.0621	5.7281e-17	0.000169611	0.000188412
lassosum2	delta_0.001_lambda_0.0248438218704518	2.38561	0.123524	4.54886e-83	0.000912737	0.000958552
lassosum2	delta_0.001_lambda_0.0213084441236093	1.60317	0.0692141	1.29831e-118	0.0013134	0.00134694
lassosum2	delta_0.001_lambda_0.0182761651301729	1.14315	0.0408646	4.89932e-172	0.00191571	0.0019411
lassosum2	delta_0.001_lambda_0.0156753918741192	0.828915	0.0294605	5.15652e-174	0.00193801	0.00195664
lassosum2	delta_0.001_lambda_0.0134447193192371	0.601797	0.0224945	1.55939e-157	0.00175221	0.00177894
lassosum2	delta_0.001_lambda_0.0115314806178154	0.47158	0.0188009	9.76972e-139	0.00154028	0.00156459
lassosum2	delta_0.001_lambda_0.00989050363058068	0.352887	0.0167107	6.2238e-99	0.00109154	0.00111189
lassosum2	delta_0.001_lambda_0.00848304439894739	0.264318	0.0143142	4.21155e-76	0.000834235	0.000868618
lassosum2	delta_0.001_lambda_0.00727587238854163	0.280057	0.012304	1.30239e-114	0.00126829	0.0013013
lassosum2	delta_0.001_lambda_0.00624048590632289	0.300469	0.0108362	4.58274e-169	0.00188222	0.00189908
lassosum2	delta_0.001_lambda_0.00535243916706742	0.35347	0.00986623	1.18291e-280	0.00313984	0.00316303
lassosum2	delta_0.001_lambda_0.00459076512105099	0.403305	0.00920074	3.39999999977838e-314	0.00469418	0.00472504
lassosum2	delta_0.001_lambda_0.00393748041571956	0.438174	0.00888638	3.39999999977838e-314	0.00593319	0.00597044
lassosum2	delta_0.001_lambda_0.00337716080334464	0.429736	0.00857235	3.39999999977838e-314	0.00613153	0.00615681
lassosum2	delta_0.001_lambda_0.00289657696991063	0.142479	0.00732166	2.62052e-84	0.000926706	0.00094799
lassosum2	delta_0.001_lambda_0.00248438218704518	0.0653573	0.00735139	6.10947e-19	0.000191621	0.000209915
lassosum2	delta_0.001_lambda_0.00115314806178154	0.662965	0.00927962	3.39999999977838e-314	0.0123776	0.0123967
lassosum2	delta_0.001_lambda_0.000989050363058067	0.650422	0.00938085	3.39999999977838e-314	0.0116661	0.0117068
lassosum2	delta_0.001_lambda_0.000848304439894739	0.635197	0.0094695	3.39999999977838e-314	0.010927	0.0109709
lassosum2	delta_0.001_lambda_0.000727587238854164	0.620649	0.00956375	3.39999999977838e-314	0.0102347	0.0102533
lassosum2	delta_0.001_lambda_0.000624048590632289	0.604212	0.00964236	3.39999999977838e-314	0.00954867	0.00957369
lassosum2	delta_0.001_lambda_0.000535243916706742	0.586791	0.00969519	3.39999999977838e-314	0.00891365	0.00893343
lassosum2	delta_0.001_lambda_0.000459076512105099	0.569706	0.00973843	3.39999999977838e-314	0.00833243	0.00836108
lassosum2	delta_0.01_lambda_0.0393748041571956	8.8909	1.0621	5.7281e-17	0.000169611	0.000180572
lassosum2	delta_0.01_lambda_0.0337716080334464	8.8909	1.0621	5.7281e-17	0.000169611	0.000199859
lassosum2	delta_0.01_lambda_0.0289657696991063	8.8909	1.0621	5.7281e-17	0.000169611	0.00017766
lassosum2	delta_0.01_lambda_0.0248438218704518	2.38543	0.123514	4.55364e-83	0.000912732	0.000925564
lassosum2	delta_0.01_lambda_0.0213084441236093	1.71874	0.070438	2.09144e-131	0.00145764	0.00147168
lassosum2	delta_0.01_lambda_0.0182761651301729	1.18749	0.0427895	2.38771e-169	0.00188541	0.00190785
lassosum2	delta_0.01_lambda_0.0156753918741192	0.821704	0.0293528	2.80195e-172	0.00191845	0.00194239
lassosum2	delta_0.01_lambda_0.0134447193192371	0.609313	0.0224452	3.87006e-162	0.00180413	0.00183752
lassosum2	delta_0.01_lambda_0.0115314806178154	0.466462	0.0187021	3.3287e-137	0.00152301	0.00155066
lassosum2	delta_0.01_lambda_0.00989050363058068	0.357385	0.0167534	6.49372e-101	0.00111388	0.00114155
lassosum2	delta_0.01_lambda_0.00848304439894739	0.277983	0.0144449	1.71391e-82	0.000906245	0.0009308
lassosum2	delta_0.01_lambda_0.00727587238854163	0.290137	0.0124375	2.80057e-120	0.00133219	0.00134337
lassosum2	delta_0.01_lambda_0.00624048590632289	0.308642	0.0109218	1.61697e-175	0.00195496	0.00197625
lassosum2	delta_0.01_lambda_0.00535243916706742	0.361136	0.00987127	1.51493e-292	0.00327381	0.00329316
lassosum2	delta_0.01_lambda_0.00459076512105099	0.411663	0.00921818	3.39999999977838e-314	0.0048715	0.00489525
lassosum2	delta_0.01_lambda_0.00393748041571956	0.453257	0.0089421	3.39999999977838e-314	0.00626786	0.0062869
lassosum2	delta_0.01_lambda_0.00337716080334464	0.471602	0.00871803	3.39999999977838e-314	0.0071329	0.0071485
lassosum2	delta_0.01_lambda_0.00289657696991063	0.420963	0.00816501	3.39999999977838e-314	0.00648327	0.0065123
lassosum2	delta_0.01_lambda_0.00248438218704518	0.309451	0.00769263	3.39999999977838e-314	0.00395597	0.00397795
lassosum2	delta_0.01_lambda_0.00213084441236093	0.232399	0.00763841	4.33688e-203	0.00226577	0.00228473
lassosum2	delta_0.01_lambda_0.00182761651301729	0.168497	0.00756112	6.0499e-110	0.00121568	0.00124301
lassosum2	delta_0.01_lambda_0.00156753918741192	0.126131	0.00760312	8.72268e-62	0.000672966	0.000711136
lassosum2	delta_0.01_lambda_0.00134447193192371	0.097171	0.00761617	2.84168e-37	0.000397154	0.000427726
lassosum2	delta_0.01_lambda_0.00115314806178154	0.665493	0.00927414	3.39999999977838e-314	0.0124855	0.0125051
lassosum2	delta_0.01_lambda_0.000989050363058067	0.653255	0.0093767	3.39999999977838e-314	0.0117771	0.0117976
lassosum2	delta_0.01_lambda_0.000848304439894739	0.63842	0.00946781	3.39999999977838e-314	0.0110409	0.0110601
lassosum2	delta_0.01_lambda_0.000727587238854164	0.624001	0.00956198	3.39999999977838e-314	0.0103482	0.0103655
lassosum2	delta_0.01_lambda_0.000624048590632289	0.607649	0.00963862	3.39999999977838e-314	0.00966402	0.00968388
lassosum2	delta_0.01_lambda_0.000535243916706742	0.590454	0.00969274	3.39999999977838e-314	0.00902883	0.00905304
lassosum2	delta_0.01_lambda_0.000459076512105099	0.573519	0.00973611	3.39999999977838e-314	0.00844741	0.00847053
lassosum2	delta_0.1_lambda_0.0393748041571956	8.8909	1.0621	5.7281e-17	0.000169611	0.000186867
lassosum2	delta_0.1_lambda_0.0337716080334464	8.8909	1.0621	5.7281e-17	0.000169611	0.000195786
lassosum2	delta_0.1_lambda_0.0289657696991063	8.9038	1.06503	6.28528e-17	0.000169161	0.000197135
lassosum2	delta_0.1_lambda_0.0248438218704518	2.9686	0.152546	2.60367e-84	0.000926738	0.000948566
lassosum2	delta_0.1_lambda_0.0213084441236093	2.5231	0.0747278	1.48218e-249	0.00278946	0.00282084
lassosum2	delta_0.1_lambda_0.0182761651301729	1.40166	0.0412387	7.39329e-253	0.00282667	0.00287091
lassosum2	delta_0.1_lambda_0.0156753918741192	0.954446	0.0281414	8.69012e-252	0.00281461	0.00283109
lassosum2	delta_0.1_lambda_0.0134447193192371	0.698054	0.0221815	4.06779e-217	0.00242389	0.00243709
lassosum2	delta_0.1_lambda_0.0115314806178154	0.550673	0.0190757	4.64627e-183	0.00203998	0.00205556
lassosum2	delta_0.1_lambda_0.00989050363058068	0.435379	0.0165046	3.19942e-153	0.00170359	0.00175261
lassosum2	delta_0.1_lambda_0.00848304439894739	0.393239	0.0142996	2.48873e-166	0.00185139	0.0018749
lassosum2	delta_0.1_lambda_0.00727587238854163	0.401998	0.0124442	1.20105e-228	0.00255384	0.00257117
lassosum2	delta_0.1_lambda_0.00624048590632289	0.399433	0.0110376	2.64979e-286	0.00320349	0.00322925
lassosum2	delta_0.1_lambda_0.00535243916706742	0.437526	0.00995053	3.39999999977838e-314	0.00472327	0.00474952
lassosum2	delta_0.1_lambda_0.00459076512105099	0.471798	0.0091679	3.39999999977838e-314	0.00645955	0.00648291
lassosum2	delta_0.1_lambda_0.00393748041571956	0.52082	0.00894405	3.39999999977838e-314	0.0082563	0.00826579
lassosum2	delta_0.1_lambda_0.00337716080334464	0.559179	0.00881223	3.39999999977838e-314	0.00978944	0.00981428
lassosum2	delta_0.1_lambda_0.00289657696991063	0.57368	0.0086442	3.39999999977838e-314	0.0106986	0.0107113
lassosum2	delta_0.1_lambda_0.00248438218704518	0.582816	0.00864127	3.39999999977838e-314	0.0110458	0.0110786
lassosum2	delta_0.1_lambda_0.00213084441236093	0.571464	0.00868595	3.39999999977838e-314	0.0105162	0.0105265
lassosum2	delta_0.1_lambda_0.00182761651301729	0.548593	0.00878217	3.39999999977838e-314	0.00948973	0.00951148
lassosum2	delta_0.1_lambda_0.00156753918741192	0.513025	0.00885479	3.39999999977838e-314	0.00817401	0.00821374
lassosum2	delta_0.1_lambda_0.00134447193192371	0.471028	0.0089273	3.39999999977838e-314	0.00678808	0.00684687
lassosum2	delta_0.1_lambda_0.00115314806178154	0.688025	0.00923221	3.39999999977838e-314	0.0134538	0.0134891
lassosum2	delta_0.1_lambda_0.000989050363058067	0.677935	0.00934264	3.39999999977838e-314	0.0127639	0.0128044
lassosum2	delta_0.1_lambda_0.000848304439894739	0.665663	0.00943851	3.39999999977838e-314	0.0120656	0.0120858
lassosum2	delta_0.1_lambda_0.000727587238854164	0.65225	0.00952635	3.39999999977838e-314	0.0113794	0.0114187
lassosum2	delta_0.1_lambda_0.000624048590632289	0.637926	0.00960817	3.39999999977838e-314	0.0107076	0.0107348
lassosum2	delta_0.1_lambda_0.000535243916706742	0.622493	0.0096671	3.39999999977838e-314	0.0100782	0.0100916
lassosum2	delta_0.1_lambda_0.000459076512105099	0.607135	0.00971411	3.39999999977838e-314	0.00949985	0.00950758
lassosum2	delta_1_lambda_0.0393748041571956	20.3764	0.670958	2.36535e-202	0.00225747	0.00226821
lassosum2	delta_1_lambda_0.0337716080334464	2.44768	0.0744592	1.10245e-236	0.00264441	0.00266131
lassosum2	delta_1_lambda_0.0289657696991063	1.70269	0.0517046	1.62743e-237	0.00265378	0.00267709
lassosum2	delta_1_lambda_0.0248438218704518	1.73802	0.0468696	1.74101e-300	0.00336324	0.00338292
lassosum2	delta_1_lambda_0.0213084441236093	1.69382	0.0402038	3.39999999977838e-314	0.00433786	0.00436595
lassosum2	delta_1_lambda_0.0182761651301729	1.28498	0.0308732	3.39999999977838e-314	0.00423396	0.00425216
lassosum2	delta_1_lambda_0.0156753918741192	0.98178	0.0237327	3.39999999977838e-314	0.00418282	0.0042166
lassosum2	delta_1_lambda_0.0134447193192371	0.816116	0.0198804	3.39999999977838e-314	0.00411917	0.00416825
lassosum2	delta_1_lambda_0.0115314806178154	0.710491	0.01725	3.39999999977838e-314	0.00414654	0.00416594
lassosum2	delta_1_lambda_0.00989050363058068	0.644841	0.0152016	3.39999999977838e-314	0.00439721	0.00441945
lassosum2	delta_1_lambda_0.00848304439894739	0.627802	0.0137229	3.39999999977838e-314	0.00511128	0.00514152
lassosum2	delta_1_lambda_0.00727587238854163	0.618582	0.0123922	3.39999999977838e-314	0.00607976	0.00609793
lassosum2	delta_1_lambda_0.00624048590632289	0.600112	0.011099	3.39999999977838e-314	0.00712604	0.00713704
lassosum2	delta_1_lambda_0.00535243916706742	0.612159	0.0100841	3.39999999977838e-314	0.00896666	0.00899248
lassosum2	delta_1_lambda_0.00459076512105099	0.630905	0.00942352	3.39999999977838e-314	0.0108858	0.010898
lassosum2	delta_1_lambda_0.00393748041571956	0.672434	0.00923189	3.39999999977838e-314	0.0128595	0.0128764
lassosum2	delta_1_lambda_0.00337716080334464	0.706599	0.00905151	3.39999999977838e-314	0.0147432	0.0147621
lassosum2	delta_1_lambda_0.00289657696991063	0.737012	0.00894539	3.39999999977838e-314	0.0163952	0.016415
lassosum2	delta_1_lambda_0.00248438218704518	0.76473	0.00895768	3.39999999977838e-314	0.0175821	0.0175914
lassosum2	delta_1_lambda_0.00213084441236093	0.776103	0.00893772	3.39999999977838e-314	0.0181789	0.0181968
lassosum2	delta_1_lambda_0.00182761651301729	0.777787	0.0089267	3.39999999977838e-314	0.0183007	0.0183171
lassosum2	delta_1_lambda_0.00156753918741192	0.76615	0.00873738	3.39999999977838e-314	0.0185308	0.0185605
lassosum2	delta_1_lambda_0.00134447193192371	0.77378	0.00885027	3.39999999977838e-314	0.0184245	0.0184399
lassosum2	delta_1_lambda_0.00115314806178154	0.777836	0.00898256	3.39999999977838e-314	0.0180802	0.0181023
lassosum2	delta_1_lambda_0.000989050363058067	0.779421	0.00911834	3.39999999977838e-314	0.0176254	0.0176437
lassosum2	delta_1_lambda_0.000848304439894739	0.776098	0.00922323	3.39999999977838e-314	0.0170894	0.0171136
lassosum2	delta_1_lambda_0.000727587238854164	0.770052	0.00929922	3.39999999977838e-314	0.0165592	0.016586
lassosum2	delta_1_lambda_0.000624048590632289	0.764038	0.00937222	3.39999999977838e-314	0.0160568	0.0160902
lassosum2	delta_1_lambda_0.000535243916706742	0.758017	0.00944725	3.39999999977838e-314	0.0155624	0.0155762
lassosum2	delta_1_lambda_0.000459076512105099	0.750512	0.00949778	3.39999999977838e-314	0.0151009	0.0151274

## Sheet: Table S3
Table S3: Summary of the correlations between the different scores and the overlap of individuals in the top/bottom 5% scores for BMI PRS.
Correlation between the different scores
Tool	PRSice-2	PRS-CS	LDpred2	lassosum	lassosum2
PRSice-2	100
PRS-CS	76.8	100
LDpred2	42.6	51.7	100
lassosum	77.3	92.4	50.3	100
lassosum2	44.3	46.1	71.6	41.8	100
Percentage of overlapping individuals in top 5% PRS per tool								Percentage of overlapping individuals in bottom 5% PRS per tool
	PRSice-2	PRS-CS	LDpred2	lassosum	lassosum2				PRSice-2	PRS-CS	LDpred2	lassosum	lassosum2
PRSice-2	100							PRSice-2	100
PRS-CS	45.8	100						PRS-CS	45.9	100
LDpred2	19.9	25.1	100					LDpred2	20.2	25.5	100
lassosum	46.4	68	24.4	100				lassosum	46.2	67.9	24.6	100
lassosum2	21.1	22.1	40	19.6	100			lassosum2	20.8	22	41	19.5	100

## Sheet: Table S4
Table S4. Regression results of all parameters for all tools on UK Biobank data.
Tool	Parameters	Beta	SE	P_value	OR	CI_low	CI_up	R2	R2_Cox
PRSice-2	Pt_5e.08	0.348596	0.015972	1.3293e-105	1.41708	1.37339	1.46212	0.0109351	0.00121993
PRSice-2	Pt_1e.05	0.380509	0.0159001	1.44802e-126	1.46303	1.41813	1.50934	0.0132049	0.00147315
PRSice-2	Pt_0.0001	0.439335	0.0170042	3.4169e-147	1.55168	1.50081	1.60426	0.0154264	0.00172098
PRSice-2	Pt_0.001	0.449698	0.0169358	2.35968e-155	1.56784	1.51665	1.62076	0.0163457	0.00182355
PRSice-2	Pt_0.05	0.416442	0.0164781	6.42689e-141	1.51656	1.46837	1.56635	0.0148553	0.00165728
PRSice-2	Pt_0.1	0.377702	0.0154598	7.96787e-132	1.45893	1.41539	1.50382	0.0138901	0.00154959
PRSice-2	Pt_0.5	0.377787	0.0160418	1.25194e-122	1.45905	1.4139	1.50567	0.0129084	0.00144007
PRSice-2	Pt_1	0.371451	0.0158648	3.11217e-121	1.44984	1.40546	1.49564	0.0127605	0.00142357
lassosum	s_0.1_L_0.001000	0.232568	0.0128179	1.43059e-73	1.26184	1.23054	1.29395	0.00765934	0.000854484
lassosum	s_0.1_L_0.001274	0.259673	0.0136129	4.03876e-81	1.29651	1.26238	1.33157	0.00846744	0.000944636
lassosum	s_0.1_L_0.001624	0.292481	0.0144763	9.00523e-91	1.33975	1.30228	1.37831	0.00950049	0.00105988
lassosum	s_0.1_L_0.002069	0.332474	0.0153436	4.06688e-104	1.39441	1.35311	1.437	0.0109283	0.00121917
lassosum	s_0.1_L_0.002637	0.384074	0.0163194	1.79492e-122	1.46825	1.42204	1.51599	0.0128941	0.00143847
lassosum	s_0.1_L_0.003360	0.442759	0.0173548	1.44135e-143	1.557	1.50494	1.61088	0.0151545	0.00169066
lassosum	s_0.1_L_0.004281	0.503384	0.0182624	3.01129e-167	1.65431	1.59615	1.71461	0.0176944	0.001974
lassosum	s_0.1_L_0.005456	0.559283	0.0189037	2.26272e-192	1.74942	1.6858	1.81547	0.0203883	0.00227454
lassosum	s_0.1_L_0.006952	0.613834	0.0196456	2.58369e-214	1.8475	1.77773	1.92005	0.0227386	0.00253675
lassosum	s_0.1_L_0.008859	0.683232	0.0207442	6.70358e-238	1.98027	1.90138	2.06247	0.0252661	0.00281871
lassosum	s_0.1_L_0.011288	0.734329	0.0221492	4.9897e-241	2.08408	1.99556	2.17658	0.0255572	0.00285119
lassosum	s_0.1_L_0.014384	0.729578	0.0237353	1.76146e-207	2.07421	1.97993	2.173	0.0219084	0.00244413
lassosum	s_0.1_L_0.018330	0.6753	0.0254377	2.76918e-155	1.96462	1.86907	2.06506	0.0162818	0.00181641
lassosum	s_0.1_L_0.023357	0.627077	0.027581	1.98321e-114	1.87213	1.77359	1.9761	0.0118977	0.00132732
lassosum	s_0.1_L_0.029764	0.562528	0.0304342	2.81004e-76	1.7551	1.65341	1.86292	0.00782575	0.000873049
lassosum	s_0.1_L_0.037927	0.527187	0.0335572	1.2897e-55	1.69416	1.58619	1.80919	0.00560616	0.000625429
lassosum	s_0.1_L_0.048329	0.483304	0.0421564	1.98777e-30	1.62142	1.4924	1.76057	0.00292319	0.000326114
lassosum	s_0.1_L_0.061585	1.02683	0.122478	5.12723e-17	2.79219	2.1946	3.54708	0.00158474	0.000176796
lassosum	s_0.2_L_0.001000	0.302824	0.0143726	1.51626e-98	1.35368	1.31608	1.39236	0.0103377	0.00115328
lassosum	s_0.2_L_0.001274	0.326714	0.014977	1.69275e-105	1.38641	1.34631	1.42772	0.011082	0.00123631
lassosum	s_0.2_L_0.001624	0.354954	0.0156275	3.30189e-114	1.42611	1.3831	1.47048	0.0120134	0.00134022
lassosum	s_0.2_L_0.002069	0.388088	0.016242	3.53523e-126	1.47416	1.42798	1.52186	0.0132938	0.00148307
lassosum	s_0.2_L_0.002637	0.430315	0.0170196	4.84489e-141	1.53774	1.4873	1.58992	0.0148867	0.00166078
lassosum	s_0.2_L_0.003360	0.479122	0.0178122	2.28395e-159	1.61466	1.55927	1.67204	0.0168519	0.00188001
lassosum	s_0.2_L_0.004281	0.532556	0.0185641	5.47925e-181	1.70328	1.64243	1.76642	0.0191715	0.0021388
lassosum	s_0.2_L_0.005456	0.586491	0.0192096	1.00556e-204	1.79767	1.73126	1.86666	0.0217172	0.00242279
lassosum	s_0.2_L_0.006952	0.638523	0.0198712	1.52056e-226	1.89368	1.82136	1.96892	0.0240537	0.00268346
lassosum	s_0.2_L_0.008859	0.703821	0.0209503	1.99442e-247	2.02146	1.94015	2.10622	0.0262921	0.00293317
lassosum	s_0.2_L_0.011288	0.749441	0.0222904	8.10067e-248	2.11582	2.02538	2.21033	0.026289	0.00293283
lassosum	s_0.2_L_0.014384	0.734127	0.0236615	2.39245e-211	2.08366	1.98924	2.18259	0.0223275	0.00249088
lassosum	s_0.2_L_0.018330	0.675437	0.0251751	1.46115e-158	1.96489	1.87029	2.06428	0.016638	0.00185615
lassosum	s_0.2_L_0.023357	0.619768	0.0269235	2.96788e-117	1.8585	1.76295	1.95919	0.0122082	0.00136196
lassosum	s_0.2_L_0.029764	0.557084	0.0296049	5.44687e-79	1.74558	1.64712	1.84981	0.00812448	0.000906375
lassosum	s_0.2_L_0.037927	0.536042	0.0334123	6.37253e-58	1.70923	1.60077	1.82478	0.00585675	0.000653385
lassosum	s_0.2_L_0.048329	0.475749	0.0418732	6.48958e-30	1.60922	1.48205	1.74643	0.00288728	0.000322108
lassosum	s_0.2_L_0.061585	0.75354	0.094839	1.93454e-15	2.12451	1.76329	2.55732	0.00143245	0.000159805
lassosum	s_0.4_L_0.001000	0.389476	0.0160217	1.56342e-130	1.47621	1.43058	1.52331	0.01377	0.0015362
lassosum	s_0.4_L_0.001274	0.409168	0.0164213	4.8705e-137	1.50557	1.45789	1.55482	0.0144663	0.00161387
lassosum	s_0.4_L_0.001624	0.430411	0.016801	9.56046e-145	1.53789	1.48808	1.58939	0.0152895	0.00170571
lassosum	s_0.4_L_0.002069	0.458192	0.0172894	9.3522e-155	1.58121	1.52854	1.63573	0.0163604	0.00182518
lassosum	s_0.4_L_0.002637	0.492694	0.0178698	2.45999e-167	1.63672	1.5804	1.69508	0.0177101	0.00197576
lassosum	s_0.4_L_0.003360	0.533472	0.0184671	1.70612e-183	1.70484	1.64425	1.7677	0.0194447	0.00216927
lassosum	s_0.4_L_0.004281	0.578837	0.0190585	1.304e-202	1.78396	1.71857	1.85188	0.0214954	0.00239804
lassosum	s_0.4_L_0.005456	0.625135	0.019563	4.60455e-224	1.8685	1.79822	1.94156	0.0237983	0.00265496
lassosum	s_0.4_L_0.006952	0.673214	0.020141	5.94251e-245	1.96053	1.88466	2.0395	0.0260373	0.00290475
lassosum	s_0.4_L_0.008859	0.727067	0.0210762	8.90179e-261	2.069	1.98529	2.15629	0.0277284	0.00309341
lassosum	s_0.4_L_0.011288	0.759779	0.0223278	8.47911e-254	2.1378	2.04628	2.23347	0.0269328	0.00300465
lassosum	s_0.4_L_0.014384	0.728362	0.0234201	2.41766e-212	2.07168	1.97875	2.16902	0.0224376	0.00250316
lassosum	s_0.4_L_0.018330	0.65695	0.0244918	1.72932e-158	1.9289	1.83849	2.02376	0.0166375	0.0018561
lassosum	s_0.4_L_0.023357	0.595933	0.0259044	4.1465e-117	1.81472	1.72487	1.90923	0.0122032	0.0013614
lassosum	s_0.4_L_0.029764	0.525268	0.027971	1.12151e-78	1.69091	1.60068	1.78617	0.00810984	0.000904742
lassosum	s_0.4_L_0.037927	0.505374	0.0316163	1.63645e-57	1.65761	1.55792	1.76348	0.0058355	0.000651014
lassosum	s_0.4_L_0.048329	0.428067	0.0391369	7.61186e-28	1.53429	1.42075	1.65633	0.00270087	0.000301312
lassosum	s_0.4_L_0.061585	0.544893	0.0729742	8.20904e-14	1.72442	1.4941	1.98892	0.00126837	0.000141501
lassosum	s_0.5_L_0.001000	0.423143	0.0166164	4.77879e-143	1.52675	1.47784	1.57731	0.015113	0.00168602
lassosum	s_0.5_L_0.001274	0.440514	0.0169357	3.72817e-149	1.5535	1.5028	1.60595	0.0157664	0.00175892
lassosum	s_0.5_L_0.001624	0.461117	0.0172868	9.30426e-157	1.58584	1.53302	1.64051	0.0165792	0.00184959
lassosum	s_0.5_L_0.002069	0.485856	0.0176906	4.73094e-166	1.62557	1.57018	1.68293	0.0175737	0.00196054
lassosum	s_0.5_L_0.002637	0.518098	0.018207	4.11949e-178	1.67883	1.61999	1.73984	0.0188673	0.00210486
lassosum	s_0.5_L_0.003360	0.555874	0.0187272	1.28654e-193	1.74346	1.68064	1.80867	0.0205318	0.00229055
lassosum	s_0.5_L_0.004281	0.597201	0.0192364	1.31613e-211	1.81703	1.74981	1.88686	0.0224618	0.00250586
lassosum	s_0.5_L_0.005456	0.641304	0.0197051	2.46091e-232	1.89895	1.82703	1.97376	0.0246885	0.00275428
lassosum	s_0.5_L_0.006952	0.687789	0.0202431	4.94561e-253	1.98931	1.91195	2.06986	0.0269086	0.00300195
lassosum	s_0.5_L_0.008859	0.734806	0.0210965	8.34857e-266	2.08508	2.00064	2.17313	0.0282692	0.00315374
lassosum	s_0.5_L_0.011288	0.757154	0.0222171	1.47009e-254	2.1322	2.04136	2.22713	0.0270133	0.00301363
lassosum	s_0.5_L_0.014384	0.718192	0.0231467	2.27062e-211	2.05072	1.95977	2.14592	0.0223311	0.00249128
lassosum	s_0.5_L_0.018330	0.64137	0.0240287	5.8635e-157	1.89908	1.81171	1.99066	0.0164759	0.00183807
lassosum	s_0.5_L_0.023357	0.574667	0.025155	1.63765e-115	1.77654	1.69106	1.86631	0.0120361	0.00134276
lassosum	s_0.5_L_0.029764	0.50412	0.027085	2.54397e-77	1.65553	1.56991	1.74576	0.00796859	0.000888984
lassosum	s_0.5_L_0.037927	0.470681	0.0299365	1.05793e-55	1.60108	1.50978	1.69776	0.00565338	0.000630697
lassosum	s_0.5_L_0.048329	0.385011	0.0367202	1.01247e-25	1.46963	1.36737	1.57907	0.00248971	0.000277755
lassosum	s_0.5_L_0.061585	0.449781	0.0625739	6.57532e-13	1.56797	1.38659	1.77206	0.00117626	0.000131225
lassosum	s_0.7_L_0.001000	0.48354	0.0175977	3.26506e-166	1.62181	1.56683	1.67874	0.0175977	0.00196322
lassosum	s_0.7_L_0.001274	0.497887	0.0178313	1.44207e-171	1.64524	1.58875	1.70378	0.018171	0.00202717
lassosum	s_0.7_L_0.001624	0.515276	0.018099	2.76531e-178	1.6741	1.61577	1.73457	0.0188901	0.00210739
lassosum	s_0.7_L_0.002069	0.536837	0.0184194	9.62971e-187	1.71059	1.64995	1.77349	0.0197959	0.00220845
lassosum	s_0.7_L_0.002637	0.563848	0.0188101	2.02721e-197	1.75742	1.69382	1.82344	0.020941	0.0023362
lassosum	s_0.7_L_0.003360	0.594728	0.0191842	5.24299e-211	1.81254	1.74567	1.88201	0.0223976	0.0024987
lassosum	s_0.7_L_0.004281	0.62964	0.0195573	2.098e-227	1.87693	1.80636	1.9503	0.0241569	0.00269496
lassosum	s_0.7_L_0.005456	0.66886	0.0199548	2.57054e-246	1.95201	1.87715	2.0299	0.0261905	0.00292184
lassosum	s_0.7_L_0.006952	0.708582	0.0204172	6.57137e-264	2.03111	1.95145	2.11407	0.0280815	0.0031328
lassosum	s_0.7_L_0.008859	0.738506	0.0210377	5.85248e-270	2.09281	2.00829	2.18094	0.0287169	0.00320369
lassosum	s_0.7_L_0.011288	0.735254	0.0218209	6.87524e-249	2.08601	1.99869	2.17719	0.0264015	0.00294538
lassosum	s_0.7_L_0.014384	0.679917	0.0223767	8.66366e-203	1.97371	1.88903	2.06222	0.0214126	0.00238881
lassosum	s_0.7_L_0.018330	0.599925	0.0229352	8.12734e-151	1.82198	1.74189	1.90576	0.0158257	0.00176554
lassosum	s_0.7_L_0.023357	0.527819	0.0236742	4.12296e-110	1.69523	1.61836	1.77574	0.0114676	0.00127934
lassosum	s_0.7_L_0.029764	0.450618	0.025118	5.74274e-72	1.56928	1.49387	1.64845	0.00740509	0.000826119
lassosum	s_0.7_L_0.037927	0.39907	0.0269786	1.6476e-49	1.49044	1.41362	1.57131	0.00501027	0.000558951
lassosum	s_0.7_L_0.048329	0.285801	0.0302264	3.22019e-21	1.33083	1.25414	1.41191	0.00203544	0.000227076
lassosum	s_0.7_L_0.061585	0.307796	0.045878	1.95953e-11	1.36042	1.24316	1.48811	0.00102577	0.000114436
lassosum	s_0.9_L_0.001000	0.547794	0.0186965	1.06053e-188	1.72943	1.66722	1.794	0.0200037	0.00223163
lassosum	s_0.9_L_0.001274	0.557817	0.0188284	6.824e-193	1.74686	1.68358	1.81254	0.0204526	0.00228171
lassosum	s_0.9_L_0.001624	0.57048	0.0189932	3.31858e-198	1.76912	1.70448	1.83624	0.0210217	0.00234521
lassosum	s_0.9_L_0.002069	0.586719	0.0191923	3.01061e-205	1.79808	1.73171	1.86703	0.0217768	0.00242945
lassosum	s_0.9_L_0.002637	0.605943	0.0194194	9.71444e-214	1.83298	1.76454	1.90411	0.0226876	0.00253106
lassosum	s_0.9_L_0.003360	0.628174	0.0196628	5.89917e-224	1.87418	1.80334	1.94785	0.0237831	0.00265326
lassosum	s_0.9_L_0.004281	0.654706	0.0199201	6.59568e-237	1.92458	1.8509	2.00123	0.0251728	0.00280831
lassosum	s_0.9_L_0.005456	0.684188	0.0202646	6.96951e-250	1.98216	1.90499	2.0625	0.0265656	0.00296369
lassosum	s_0.9_L_0.006952	0.706595	0.0206145	1.75357e-257	2.02708	1.94682	2.11069	0.0273755	0.00305403
lassosum	s_0.9_L_0.008859	0.703323	0.0208502	1.95692e-249	2.02045	1.93957	2.10476	0.0264846	0.00295465
lassosum	s_0.9_L_0.011288	0.664562	0.0210953	7.93987e-218	1.94364	1.86492	2.02571	0.0230497	0.00257145
lassosum	s_0.9_L_0.014384	0.592339	0.0211505	1.37837e-172	1.80821	1.73479	1.88476	0.0181813	0.00202832
lassosum	s_0.9_L_0.018330	0.517706	0.0213081	2.15361e-130	1.67817	1.60953	1.74975	0.013662	0.00152415
lassosum	s_0.9_L_0.023357	0.45209	0.0217806	1.06883e-95	1.57159	1.50591	1.64013	0.00995278	0.00111034
lassosum	s_0.9_L_0.029764	0.379677	0.0225759	1.80714e-63	1.46181	1.39852	1.52793	0.00651857	0.000727218
lassosum	s_0.9_L_0.037927	0.316782	0.0234609	1.51083e-41	1.3727	1.31097	1.43726	0.0041832	0.000466682
lassosum	s_0.9_L_0.048329	0.212878	0.0251223	2.37845e-17	1.23723	1.17769	1.29958	0.00164006	0.000182966
lassosum	s_0.9_L_0.061585	0.201209	0.0306126	4.93972e-11	1.22288	1.15152	1.29835	0.000987353	0.00011015
lassosum	s_1_L_0.001000	0.544767	0.0202421	1.56523e-159	1.72421	1.65715	1.794	0.0168382	0.00187848
lassosum	s_1_L_0.001274	0.549234	0.0202793	1.53845e-161	1.73193	1.66445	1.80217	0.0170523	0.00190237
lassosum	s_1_L_0.001624	0.554907	0.0203316	5.15861e-164	1.74178	1.67374	1.81261	0.0173161	0.0019318
lassosum	s_1_L_0.002069	0.561581	0.0203969	7.13904e-167	1.75344	1.68474	1.82498	0.0176205	0.00196576
lassosum	s_1_L_0.002637	0.568998	0.0204712	4.97391e-170	1.7665	1.69703	1.83883	0.017956	0.00200319
lassosum	s_1_L_0.003360	0.576052	0.0205433	5.15218e-173	1.779	1.7088	1.85211	0.0182713	0.00203837
lassosum	s_1_L_0.004281	0.581352	0.0206308	1.06052e-174	1.78846	1.71759	1.86227	0.0184446	0.0020577
lassosum	s_1_L_0.005456	0.578257	0.0206843	5.52456e-172	1.78293	1.7121	1.85671	0.0181406	0.00202379
lassosum	s_1_L_0.006952	0.558499	0.0206762	1.07918e-160	1.74805	1.67863	1.82035	0.0169117	0.00188669
lassosum	s_1_L_0.008859	0.51607	0.0204568	2.00982e-140	1.67543	1.60958	1.74397	0.0147214	0.00164233
lassosum	s_1_L_0.011288	0.456833	0.0200418	5.26663e-115	1.57906	1.51823	1.64232	0.0119958	0.00133827
lassosum	s_1_L_0.014384	0.4006	0.0196607	2.74903e-92	1.49272	1.43628	1.55136	0.00957596	0.0010683
lassosum	s_1_L_0.018330	0.363952	0.0197643	1.00286e-75	1.43901	1.38431	1.49583	0.00781499	0.000871848
lassosum	s_1_L_0.023357	0.334609	0.0200304	1.2036e-62	1.39739	1.34358	1.45333	0.00642537	0.000716821
lassosum	s_1_L_0.029764	0.293796	0.0204313	6.93695e-47	1.34151	1.28883	1.3963	0.0047644	0.000531521
lassosum	s_1_L_0.037927	0.250641	0.0209859	7.0386e-33	1.28485	1.23304	1.33877	0.00327982	0.000365899
lassosum	s_1_L_0.048329	0.183606	0.0230127	1.48137e-15	1.20154	1.14848	1.2569	0.00145783	0.000162637
lassosum	s_1_L_0.061585	0.167782	0.025444	4.27655e-11	1.18268	1.12504	1.24304	0.0009947	0.00011097
PRS-CS	phi_1e.00	0.417964	0.0166921	2.26585e-138	1.51887	1.46999	1.56939	0.0146202	0.00163104
PRS-CS	phi_1e.02	0.4932	0.0170106	7.89089e-185	1.63755	1.58386	1.69308	0.0195886	0.00218532
PRS-CS	phi_1e.04	0.618185	0.0182275	4.01793e-252	1.85556	1.79044	1.92306	0.0267102	0.00297982
PRS-CS	phi_1e.06	0.586066	0.0199622	1.84817e-189	1.79691	1.72794	1.86859	0.0198037	0.00220932
LDpred2	pred_inf	0.288345	0.0174089	1.28874e-61	1.33422	1.28947	1.38054	0.0063701	0.000710655
LDpred2	p_1e.05_h2_0.1873_sparse_FALSE	0.17568	0.0226715	9.26561e-15	1.19206	1.14062	1.24661	0.0014854	0.000165713
LDpred2	p_1.8e.05_h2_0.1873_sparse_FALSE	0.12133	0.0255276	2.00534e-06	1.129	1.07487	1.18796	0.000576191	6.42805e-05
LDpred2	p_3.2e.05_h2_0.1873_sparse_FALSE	0.108331	0.0224269	1.36263e-06	1.11442	1.0674	1.16546	0.000600659	6.70101e-05
LDpred2	p_5.6e.05_h2_0.1873_sparse_FALSE	0.111067	0.0218271	3.6097e-07	1.11747	1.07127	1.16694	0.000645946	7.20624e-05
LDpred2	p_1e.04_h2_0.1873_sparse_FALSE	0.191134	0.0213996	4.19638e-19	1.21062	1.16118	1.26277	0.00197121	0.00021991
LDpred2	p_0.00018_h2_0.1873_sparse_FALSE	0.238443	0.0229166	2.357e-25	1.26927	1.21364	1.32771	0.00257737	0.000287534
LDpred2	p_0.00032_h2_0.1873_sparse_FALSE	0.147757	0.0198417	9.56509e-14	1.15923	1.11503	1.20522	0.00128973	0.000143884
LDpred2	p_0.00056_h2_0.1873_sparse_FALSE	0.20032	0.0195126	1.00077e-24	1.22179	1.17595	1.26943	0.00244346	0.000272595
LDpred2	p_0.001_h2_0.1873_sparse_FALSE	0.270034	0.0210832	1.47863e-37	1.31001	1.25697	1.36527	0.00379352	0.000423209
LDpred2	p_0.0018_h2_0.1873_sparse_FALSE	0.290173	0.0205266	2.26446e-45	1.33666	1.28395	1.39153	0.00462912	0.00051643
LDpred2	p_0.0032_h2_0.1873_sparse_FALSE	0.3583	0.0217148	3.65007e-61	1.4309	1.37127	1.49311	0.00630656	0.000703566
LDpred2	p_0.0056_h2_0.1873_sparse_FALSE	0.41246	0.0220513	4.54269e-78	1.51053	1.44663	1.57725	0.00810533	0.000904239
LDpred2	p_0.01_h2_0.1873_sparse_FALSE	0.443821	0.0220731	6.42131e-90	1.55865	1.49266	1.62757	0.00936682	0.00104497
LDpred2	p_0.018_h2_0.1873_sparse_FALSE	0.443513	0.0213618	9.54797e-96	1.55817	1.49428	1.6248	0.00998913	0.0011144
LDpred2	p_0.032_h2_0.1873_sparse_FALSE	0.418999	0.020289	9.45618e-95	1.52044	1.46117	1.58212	0.00988463	0.00110274
LDpred2	p_0.056_h2_0.1873_sparse_FALSE	0.388943	0.0193648	9.97885e-90	1.47542	1.42047	1.5325	0.00935382	0.00104352
LDpred2	p_0.1_h2_0.1873_sparse_FALSE	0.360855	0.018676	3.51994e-83	1.43456	1.383	1.48805	0.00866105	0.000966235
LDpred2	p_0.18_h2_0.1873_sparse_FALSE	0.335091	0.0181163	2.19604e-76	1.39807	1.3493	1.44861	0.0079402	0.000885817
LDpred2	p_0.32_h2_0.1873_sparse_FALSE	0.318989	0.017895	4.47105e-71	1.37574	1.32833	1.42485	0.00737594	0.000822867
LDpred2	p_0.56_h2_0.1873_sparse_FALSE	0.307837	0.0177543	2.39991e-67	1.36048	1.31396	1.40866	0.00697899	0.000778584
LDpred2	p_1_h2_0.1873_sparse_FALSE	0.302628	0.0177799	5.75936e-65	1.35341	1.30707	1.40141	0.00672523	0.000750273
LDpred2	p_1e.05_h2_0.437_sparse_FALSE	0.112313	0.0237066	2.16235e-06	1.11886	1.06943	1.17356	0.00060314	6.72869e-05
LDpred2	p_1.8e.05_h2_0.437_sparse_FALSE	0.0930177	0.022724	4.2516e-05	1.09748	1.05061	1.14847	0.000425152	4.74304e-05
LDpred2	p_3.2e.05_h2_0.437_sparse_FALSE	0.0525529	0.0162095	0.00118649	1.05396	1.02132	1.08831	0.000252185	2.8134e-05
LDpred2	p_5.6e.05_h2_0.437_sparse_FALSE	0.109004	0.0221798	8.89803e-07	1.11517	1.06867	1.16571	0.000626353	6.98766e-05
LDpred2	p_1e.04_h2_0.437_sparse_FALSE	0.0725775	0.0193589	0.000177507	1.07528	1.03552	1.11716	0.000335282	3.74044e-05
LDpred2	p_0.00018_h2_0.437_sparse_FALSE	0.0236545	0.0162843	0.146337	1.02394	0.9918	1.05717	4.89794e-05	5.46419e-06
LDpred2	p_0.00032_h2_0.437_sparse_FALSE	0.0631107	0.0134167	2.55229e-06	1.06514	1.03737	1.09339	0.000501539	5.59522e-05
LDpred2	p_0.00056_h2_0.437_sparse_FALSE	0.13098	0.0226998	7.92209e-09	1.13995	1.09032	1.19179	0.0007704	8.59466e-05
LDpred2	p_0.001_h2_0.437_sparse_FALSE	0.0920545	0.0180927	3.61961e-07	1.09642	1.05821	1.13599	0.000598805	6.68033e-05
LDpred2	p_0.0018_h2_0.437_sparse_FALSE	0.227302	0.0196103	4.58079e-31	1.25521	1.20787	1.30438	0.00310316	0.000346192
LDpred2	p_0.0032_h2_0.437_sparse_FALSE	0.306193	0.0201298	2.99265e-52	1.35824	1.3057	1.4129	0.00535484	0.000597391
LDpred2	p_0.0056_h2_0.437_sparse_FALSE	0.343721	0.0204791	3.19362e-63	1.41019	1.35471	1.46794	0.00653063	0.000728563
LDpred2	p_0.01_h2_0.437_sparse_FALSE	0.383051	0.0208392	1.85499e-75	1.46675	1.40806	1.52791	0.00783474	0.000874051
LDpred2	p_0.018_h2_0.437_sparse_FALSE	0.407593	0.0209081	1.22202e-84	1.5032	1.44284	1.56608	0.00881532	0.000983446
LDpred2	p_0.032_h2_0.437_sparse_FALSE	0.407319	0.0201943	1.79641e-90	1.50278	1.44447	1.56347	0.00944023	0.00105316
LDpred2	p_0.056_h2_0.437_sparse_FALSE	0.384612	0.019396	1.65768e-87	1.46904	1.41425	1.52597	0.00912652	0.00101816
LDpred2	p_0.1_h2_0.437_sparse_FALSE	0.359164	0.0186561	1.36326e-82	1.43213	1.38072	1.48548	0.00860437	0.000959912
LDpred2	p_0.18_h2_0.437_sparse_FALSE	0.331831	0.0180349	1.32863e-75	1.39352	1.34513	1.44366	0.00785971	0.000876837
LDpred2	p_0.32_h2_0.437_sparse_FALSE	0.315952	0.0178131	2.16989e-70	1.37156	1.32451	1.4203	0.00730432	0.000814878
LDpred2	p_0.56_h2_0.437_sparse_FALSE	0.303787	0.0176051	1.0157e-66	1.35498	1.30903	1.40256	0.00691338	0.000771264
LDpred2	p_1_h2_0.437_sparse_FALSE	0.294713	0.0175105	1.45511e-63	1.34274	1.29745	1.38963	0.00657752	0.000733794
LDpred2	p_1e.05_h2_0.6243_sparse_FALSE	0.075298	0.0218298	0.000562001	1.07821	1.03415	1.12654	0.000302898	3.37916e-05
LDpred2	p_1.8e.05_h2_0.6243_sparse_FALSE	0.123806	0.0229178	6.58363e-08	1.1318	1.08281	1.18453	0.000742022	8.27807e-05
LDpred2	p_3.2e.05_h2_0.6243_sparse_FALSE	0.0623853	0.0218966	0.00438457	1.06437	1.02081	1.11232	0.000204064	2.27656e-05
LDpred2	p_5.6e.05_h2_0.6243_sparse_FALSE	0.0792108	0.0212455	0.000192729	1.08243	1.03916	1.1294	0.00034987	3.90319e-05
LDpred2	p_1e.04_h2_0.6243_sparse_FALSE	0.102091	0.0241538	2.37134e-05	1.10748	1.05717	1.16213	0.000450044	5.02073e-05
LDpred2	p_0.00018_h2_0.6243_sparse_FALSE	0.120705	0.0278479	1.46137e-05	1.12829	1.06848	1.1917	0.000440149	4.91034e-05
LDpred2	p_0.00032_h2_0.6243_sparse_FALSE	0.20279	0.0206408	8.81188e-23	1.22482	1.1764	1.27553	0.00232145	0.000258984
LDpred2	p_0.00056_h2_0.6243_sparse_FALSE	0.169728	0.0219342	1.00951e-14	1.18498	1.13526	1.23718	0.00142256	0.000158702
LDpred2	p_0.001_h2_0.6243_sparse_FALSE	0.150432	0.0189593	2.11369e-15	1.16234	1.11992	1.20633	0.00145537	0.000162363
LDpred2	p_0.0018_h2_0.6243_sparse_FALSE	0.181712	0.0193099	4.94532e-21	1.19927	1.15471	1.24551	0.00204489	0.00022813
LDpred2	p_0.0032_h2_0.6243_sparse_FALSE	0.290429	0.0198979	2.97951e-48	1.337	1.28585	1.39017	0.00492558	0.000549503
LDpred2	p_0.0056_h2_0.6243_sparse_FALSE	0.301472	0.0201302	1.05174e-50	1.35185	1.29955	1.40625	0.00519383	0.000579429
LDpred2	p_0.01_h2_0.6243_sparse_FALSE	0.36332	0.0206189	1.70828e-69	1.4381	1.38114	1.49741	0.00719903	0.000803131
LDpred2	p_0.018_h2_0.6243_sparse_FALSE	0.384351	0.0206754	3.88867e-77	1.46866	1.41034	1.52941	0.00801797	0.000894493
LDpred2	p_0.032_h2_0.6243_sparse_FALSE	0.390485	0.0201544	1.26347e-83	1.4777	1.42047	1.53725	0.0087117	0.000971886
LDpred2	p_0.056_h2_0.6243_sparse_FALSE	0.371503	0.019226	3.44522e-83	1.44991	1.3963	1.5056	0.00866674	0.000966871
LDpred2	p_0.1_h2_0.6243_sparse_FALSE	0.353395	0.0186076	1.98762e-80	1.42389	1.37291	1.47679	0.0083743	0.000934246
LDpred2	p_0.18_h2_0.6243_sparse_FALSE	0.328641	0.0180363	3.50841e-74	1.38908	1.34084	1.43907	0.00770925	0.000860052
LDpred2	p_0.32_h2_0.6243_sparse_FALSE	0.310045	0.017779	4.18339e-68	1.36349	1.3168	1.41184	0.00706149	0.000787787
LDpred2	p_0.56_h2_0.6243_sparse_FALSE	0.296828	0.0175051	1.71669e-64	1.34558	1.30021	1.39256	0.00667676	0.000744866
LDpred2	p_1_h2_0.6243_sparse_FALSE	0.289017	0.0174789	2.04757e-61	1.33511	1.29016	1.38165	0.00634821	0.000708213
LDpred2	p_1e.05_h2_0.8741_sparse_FALSE	0.147266	0.0218584	1.61373e-11	1.15866	1.11011	1.20943	0.00105897	0.00011814
LDpred2	p_1.8e.05_h2_0.8741_sparse_FALSE	0.0968943	0.0232771	3.14571e-05	1.10174	1.05376	1.15443	0.000448833	5.00723e-05
LDpred2	p_3.2e.05_h2_0.8741_sparse_FALSE	0.110163	0.0232456	2.14675e-06	1.11646	1.06794	1.16981	0.000594852	6.63622e-05
LDpred2	p_5.6e.05_h2_0.8741_sparse_FALSE	0.111513	0.0229824	1.22156e-06	1.11797	1.06977	1.17059	0.000614471	6.8551e-05
LDpred2	p_1e.04_h2_0.8741_sparse_FALSE	0.15606	0.0272128	9.76215e-09	1.1689	1.10928	1.23411	0.000861368	9.60951e-05
LDpred2	p_0.00018_h2_0.8741_sparse_FALSE	0.0995439	0.0208663	1.83708e-06	1.10467	1.06084	1.15124	0.000556441	6.20772e-05
LDpred2	p_0.00032_h2_0.8741_sparse_FALSE	0.0792861	0.0222348	0.000362658	1.08251	1.03647	1.13086	0.000297698	3.32115e-05
LDpred2	p_0.00056_h2_0.8741_sparse_FALSE	0.121915	0.0192874	2.59933e-10	1.12966	1.08779	1.17321	0.000932095	0.000103985
LDpred2	p_0.001_h2_0.8741_sparse_FALSE	0.0811481	0.0183999	1.03247e-05	1.08453	1.04606	1.1243	0.000447911	4.99694e-05
LDpred2	p_0.0018_h2_0.8741_sparse_FALSE	0.154699	0.0190021	3.91577e-16	1.16731	1.12458	1.21155	0.00152216	0.000169814
LDpred2	p_0.0032_h2_0.8741_sparse_FALSE	0.237291	0.0202503	1.03209e-31	1.26781	1.21847	1.31913	0.00317475	0.000354178
LDpred2	p_0.0056_h2_0.8741_sparse_FALSE	0.302579	0.0204033	9.38956e-50	1.35334	1.30029	1.40856	0.00509271	0.000568148
LDpred2	p_0.01_h2_0.8741_sparse_FALSE	0.330562	0.0201029	9.33936e-61	1.39175	1.33798	1.44768	0.00626672	0.000699121
LDpred2	p_0.018_h2_0.8741_sparse_FALSE	0.366815	0.020466	7.78004e-72	1.44313	1.38639	1.5022	0.00745132	0.000831277
LDpred2	p_0.032_h2_0.8741_sparse_FALSE	0.376135	0.0201963	2.05351e-77	1.45664	1.40012	1.51547	0.00804968	0.00089803
LDpred2	p_0.056_h2_0.8741_sparse_FALSE	0.363656	0.0194472	4.97682e-78	1.43858	1.38479	1.49448	0.00811797	0.000905649
LDpred2	p_0.1_h2_0.8741_sparse_FALSE	0.34368	0.0186873	1.54907e-75	1.41013	1.35942	1.46274	0.00785288	0.000876075
LDpred2	p_0.18_h2_0.8741_sparse_FALSE	0.320757	0.0180536	1.27488e-70	1.37817	1.33026	1.42782	0.00732938	0.000817673
LDpred2	p_0.32_h2_0.8741_sparse_FALSE	0.306028	0.0178255	4.61165e-66	1.35802	1.3114	1.40631	0.00684429	0.000763556
LDpred2	p_0.56_h2_0.8741_sparse_FALSE	0.289691	0.0174806	1.10857e-61	1.33601	1.29102	1.38259	0.00637689	0.000711413
LDpred2	p_1_h2_0.8741_sparse_FALSE	0.281308	0.0173971	8.22782e-59	1.32486	1.28045	1.37082	0.00607109	0.000677297
LDpred2	p_1e.05_h2_0.1873_sparse_TRUE	0.112068	0.0236496	2.15123e-06	1.11859	1.06916	1.173	0.000594946	6.63728e-05
LDpred2	p_1.8e.05_h2_0.1873_sparse_TRUE	0.0815412	0.0202414	5.61499e-05	1.08496	1.04343	1.12956	0.000404401	4.51154e-05
LDpred2	p_3.2e.05_h2_0.1873_sparse_TRUE	0.149208	0.0261502	1.15796e-08	1.16091	1.10351	1.22259	0.00080701	9.00308e-05
LDpred2	p_5.6e.05_h2_0.1873_sparse_TRUE	0.101426	0.0176996	1.00183e-08	1.10675	1.06927	1.14608	0.000795601	8.8758e-05
LDpred2	p_1e.04_h2_0.1873_sparse_TRUE	0.157534	0.0342132	4.13492e-06	1.17062	1.0949	1.25203	0.000498496	5.56127e-05
LDpred2	p_0.00018_h2_0.1873_sparse_TRUE	0.100874	0.015763	1.55974e-10	1.10614	1.07232	1.14067	0.000920986	0.000102746
LDpred2	p_0.00032_h2_0.1873_sparse_TRUE	0.235218	0.0210257	4.71265e-29	1.26518	1.21411	1.31841	0.0029029	0.00032385
LDpred2	p_0.00056_h2_0.1873_sparse_TRUE	0.198734	0.0200041	2.94253e-23	1.21986	1.17293	1.26861	0.00227453	0.000253749
LDpred2	p_0.001_h2_0.1873_sparse_TRUE	0.239863	0.0205777	2.12711e-31	1.27107	1.22082	1.32338	0.00314061	0.00035037
LDpred2	p_0.0018_h2_0.1873_sparse_TRUE	0.329672	0.0208149	1.69376e-56	1.39051	1.33492	1.44841	0.00581194	0.000648386
LDpred2	p_0.0032_h2_0.1873_sparse_TRUE	0.353143	0.0213398	1.64031e-61	1.42353	1.36522	1.48434	0.00634338	0.000707674
LDpred2	p_0.0056_h2_0.1873_sparse_TRUE	0.404117	0.0216065	4.63494e-78	1.49798	1.43587	1.56278	0.00810231	0.000903902
LDpred2	p_0.01_h2_0.1873_sparse_TRUE	0.425985	0.0220193	2.20223e-83	1.5311	1.46643	1.59863	0.00867084	0.000967328
LDpred2	p_0.018_h2_0.1873_sparse_TRUE	0.440255	0.0216362	4.83126e-92	1.5531	1.48862	1.62039	0.00959263	0.00107016
LDpred2	p_0.032_h2_0.1873_sparse_TRUE	0.426922	0.0207558	5.22292e-94	1.53253	1.47144	1.59617	0.00980209	0.00109353
LDpred2	p_0.056_h2_0.1873_sparse_TRUE	0.400132	0.0199538	1.90286e-89	1.49202	1.4348	1.55153	0.00932035	0.00103979
LDpred2	p_0.1_h2_0.1873_sparse_TRUE	0.373527	0.0191747	1.61766e-84	1.45285	1.39926	1.50849	0.00879955	0.000981687
LDpred2	p_0.18_h2_0.1873_sparse_TRUE	0.351187	0.0187584	3.30291e-78	1.42075	1.36947	1.47397	0.00813144	0.000907151
LDpred2	p_0.32_h2_0.1873_sparse_TRUE	0.336425	0.0185855	3.10099e-73	1.39993	1.34986	1.45188	0.00760424	0.000848337
LDpred2	p_0.56_h2_0.1873_sparse_TRUE	0.326147	0.0184419	5.46057e-70	1.38562	1.33643	1.43663	0.00725935	0.000809861
LDpred2	p_1_h2_0.1873_sparse_TRUE	0.303052	0.0178117	6.44572e-65	1.35399	1.30754	1.4021	0.0067202	0.000749712
LDpred2	p_1e.05_h2_0.437_sparse_TRUE	0.117684	0.0226235	1.97306e-07	1.12489	1.07673	1.17656	0.000677427	7.55744e-05
LDpred2	p_1.8e.05_h2_0.437_sparse_TRUE	0.101916	0.0186309	4.49344e-08	1.10729	1.06813	1.14903	0.000755733	8.43104e-05
LDpred2	p_3.2e.05_h2_0.437_sparse_TRUE	0.0870604	0.0224184	0.000102988	1.09096	1.04518	1.14118	0.000387863	4.32704e-05
LDpred2	p_5.6e.05_h2_0.437_sparse_TRUE	0.105816	0.0223075	2.10024e-06	1.11162	1.06496	1.16225	0.000577565	6.44338e-05
LDpred2	p_1e.04_h2_0.437_sparse_TRUE	0.0460528	0.0265133	0.0823928	1.04713	0.993938	1.10279	6.95454e-05	7.75856e-06
LDpred2	p_0.00018_h2_0.437_sparse_TRUE	0.0638731	0.0188978	0.000725085	1.06596	1.02738	1.10637	0.000269481	3.00635e-05
LDpred2	p_0.00032_h2_0.437_sparse_TRUE	0.0660966	0.0171351	0.000114614	1.06833	1.03295	1.10471	0.000341295	3.80753e-05
LDpred2	p_0.00056_h2_0.437_sparse_TRUE	0.0787193	0.021892	0.000323399	1.0819	1.03644	1.12931	0.000299201	3.33792e-05
LDpred2	p_0.001_h2_0.437_sparse_TRUE	0.22014	0.0222872	5.21743e-23	1.24625	1.19299	1.30191	0.00226563	0.000252756
LDpred2	p_0.0018_h2_0.437_sparse_TRUE	0.22623	0.0207019	8.47236e-28	1.25386	1.20399	1.30577	0.00275752	0.000307632
LDpred2	p_0.0032_h2_0.437_sparse_TRUE	0.289436	0.0199361	9.29489e-48	1.33567	1.28449	1.3889	0.00487889	0.000544294
LDpred2	p_0.0056_h2_0.437_sparse_TRUE	0.335491	0.0206164	1.53399e-59	1.39863	1.34324	1.4563	0.0061368	0.000684628
LDpred2	p_0.01_h2_0.437_sparse_TRUE	0.373871	0.0209608	3.66722e-71	1.45335	1.39485	1.5143	0.007374	0.00082265
LDpred2	p_0.018_h2_0.437_sparse_TRUE	0.410819	0.021165	6.31147e-84	1.50805	1.44678	1.57193	0.00873773	0.00097479
LDpred2	p_0.032_h2_0.437_sparse_TRUE	0.413563	0.0206748	5.16046e-89	1.5122	1.45215	1.57474	0.00928266	0.00103558
LDpred2	p_0.056_h2_0.437_sparse_TRUE	0.398054	0.0200141	5.10279e-88	1.48892	1.43165	1.5485	0.00917759	0.00102386
LDpred2	p_0.1_h2_0.437_sparse_TRUE	0.377721	0.0193289	4.84432e-85	1.45896	1.40472	1.5153	0.00886204	0.000988658
LDpred2	p_0.18_h2_0.437_sparse_TRUE	0.357316	0.0188666	5.43004e-80	1.42949	1.3776	1.48335	0.008326	0.000928857
LDpred2	p_0.32_h2_0.437_sparse_TRUE	0.336527	0.0184382	2.00814e-74	1.40008	1.35039	1.45161	0.00773295	0.000862696
LDpred2	p_0.56_h2_0.437_sparse_TRUE	0.325065	0.0182995	1.35203e-70	1.38412	1.33536	1.43467	0.00732562	0.000817253
LDpred2	p_1_h2_0.437_sparse_TRUE	0.293275	0.017511	5.85495e-63	1.34081	1.29558	1.38764	0.00651297	0.000726594
LDpred2	p_1e.05_h2_0.6243_sparse_TRUE	0.0567045	0.0215273	0.00843668	1.05834	1.01555	1.10497	0.00017104	1.90813e-05
LDpred2	p_1.8e.05_h2_0.6243_sparse_TRUE	0.0849342	0.0216803	8.94429e-05	1.08865	1.04434	1.13696	0.000391388	4.36636e-05
LDpred2	p_3.2e.05_h2_0.6243_sparse_TRUE	0.0973332	0.022671	1.76047e-05	1.10223	1.05554	1.15364	0.000484071	5.40035e-05
LDpred2	p_5.6e.05_h2_0.6243_sparse_TRUE	0.0919007	0.0218468	2.59239e-05	1.09626	1.05129	1.14527	0.000454087	5.06583e-05
LDpred2	p_1e.04_h2_0.6243_sparse_TRUE	0.121346	0.0200595	1.45466e-09	1.12902	1.08597	1.17478	0.000916134	0.000102205
LDpred2	p_0.00018_h2_0.6243_sparse_TRUE	0.116224	0.0218273	1.0113e-07	1.12325	1.07654	1.17269	0.000685724	7.65001e-05
LDpred2	p_0.00032_h2_0.6243_sparse_TRUE	0.12137	0.0207205	4.6996e-09	1.12904	1.08427	1.17601	0.000814852	9.09058e-05
LDpred2	p_0.00056_h2_0.6243_sparse_TRUE	0.046231	0.017447	0.00805395	1.04732	1.01211	1.08375	0.000162822	1.81646e-05
LDpred2	p_0.001_h2_0.6243_sparse_TRUE	0.152384	0.0190448	1.23045e-15	1.16461	1.12194	1.20891	0.00148576	0.000165753
LDpred2	p_0.0018_h2_0.6243_sparse_TRUE	0.131417	0.0179203	2.24439e-13	1.14044	1.10107	1.1812	0.00124423	0.000138808
LDpred2	p_0.0032_h2_0.6243_sparse_TRUE	0.252764	0.0199477	8.52846e-37	1.28758	1.2382	1.33891	0.00371471	0.000414416
LDpred2	p_0.0056_h2_0.6243_sparse_TRUE	0.291449	0.0206142	2.20757e-45	1.33837	1.28537	1.39355	0.00463151	0.000516696
LDpred2	p_0.01_h2_0.6243_sparse_TRUE	0.352859	0.020824	2.10096e-64	1.42313	1.36622	1.48242	0.0066558	0.000742528
LDpred2	p_0.018_h2_0.6243_sparse_TRUE	0.392575	0.0210008	5.6106e-78	1.48079	1.42108	1.54302	0.00810465	0.000904163
LDpred2	p_0.032_h2_0.6243_sparse_TRUE	0.396908	0.020702	6.28776e-82	1.48722	1.42809	1.54881	0.00852723	0.000951306
LDpred2	p_0.056_h2_0.6243_sparse_TRUE	0.392436	0.0200624	3.34002e-85	1.48058	1.4235	1.53997	0.00887941	0.000990596
LDpred2	p_0.1_h2_0.6243_sparse_TRUE	0.373425	0.0194185	2.06053e-82	1.4527	1.39846	1.50906	0.00858365	0.0009576
LDpred2	p_0.18_h2_0.6243_sparse_TRUE	0.353737	0.0188772	2.38694e-78	1.42438	1.37265	1.47808	0.00815211	0.000909458
LDpred2	p_0.32_h2_0.6243_sparse_TRUE	0.337906	0.0185194	2.2249e-74	1.40201	1.35204	1.45384	0.00772976	0.00086234
LDpred2	p_0.56_h2_0.6243_sparse_TRUE	0.322139	0.0182511	1.0104e-69	1.38008	1.33159	1.43035	0.00723307	0.000806929
LDpred2	p_1_h2_0.6243_sparse_TRUE	0.28619	0.0174428	1.69559e-60	1.33134	1.2866	1.37765	0.00625071	0.000697335
LDpred2	p_1e.05_h2_0.8741_sparse_TRUE	0.151602	0.0229578	4.01583e-11	1.1637	1.11251	1.21727	0.00101276	0.000112984
LDpred2	p_1.8e.05_h2_0.8741_sparse_TRUE	0.164152	0.0233263	1.96093e-12	1.17839	1.1264	1.23422	0.00127966	0.00014276
LDpred2	p_3.2e.05_h2_0.8741_sparse_TRUE	0.0237536	0.0180608	0.188443	1.02404	0.989018	1.06157	4.10394e-05	4.5784e-06
LDpred2	p_5.6e.05_h2_0.8741_sparse_TRUE	0.09975	0.0226585	1.07097e-05	1.10489	1.05795	1.1562	0.000501584	5.59572e-05
LDpred2	p_1e.04_h2_0.8741_sparse_TRUE	0.142743	0.0236909	1.68858e-09	1.15343	1.10208	1.20928	0.00096279	0.00010741
LDpred2	p_0.00018_h2_0.8741_sparse_TRUE	0.122292	0.0220593	2.95964e-08	1.13008	1.08265	1.18042	0.00074944	8.36082e-05
LDpred2	p_0.00032_h2_0.8741_sparse_TRUE	0.126945	0.0232855	4.99041e-08	1.13535	1.08481	1.18848	0.000698588	7.79352e-05
LDpred2	p_0.00056_h2_0.8741_sparse_TRUE	0.0456881	0.0139928	0.00109424	1.04675	1.01832	1.07573	0.000243969	2.72174e-05
LDpred2	p_0.001_h2_0.8741_sparse_TRUE	0.114803	0.0199679	8.95821e-09	1.12165	1.07859	1.16641	0.00076548	8.53977e-05
LDpred2	p_0.0018_h2_0.8741_sparse_TRUE	0.170453	0.0215356	2.47393e-15	1.18584	1.13678	1.23691	0.00143914	0.000160552
LDpred2	p_0.0032_h2_0.8741_sparse_TRUE	0.219033	0.0193911	1.38021e-29	1.24487	1.19844	1.29309	0.00295171	0.000329296
LDpred2	p_0.0056_h2_0.8741_sparse_TRUE	0.269099	0.0201709	1.33672e-40	1.30879	1.25805	1.36156	0.00411998	0.000459629
LDpred2	p_0.01_h2_0.8741_sparse_TRUE	0.321274	0.0200788	1.26388e-57	1.37888	1.32567	1.43423	0.00593326	0.000661921
LDpred2	p_0.018_h2_0.8741_sparse_TRUE	0.361569	0.0207934	1.00571e-67	1.43558	1.37825	1.4953	0.0070134	0.000782422
LDpred2	p_0.032_h2_0.8741_sparse_TRUE	0.380057	0.0205276	1.57768e-76	1.46237	1.40471	1.52241	0.00795408	0.000887365
LDpred2	p_0.056_h2_0.8741_sparse_TRUE	0.381505	0.0201458	5.62612e-80	1.46449	1.40779	1.52348	0.00832346	0.000928574
LDpred2	p_0.1_h2_0.8741_sparse_TRUE	0.367811	0.0194423	8.0967e-80	1.44457	1.39056	1.50069	0.00830765	0.000926809
LDpred2	p_0.18_h2_0.8741_sparse_TRUE	0.35084	0.0189034	6.81766e-77	1.42026	1.36861	1.47388	0.00799773	0.000892235
LDpred2	p_0.32_h2_0.8741_sparse_TRUE	0.332784	0.0184118	5.06476e-73	1.39485	1.34541	1.44611	0.00758522	0.000846215
LDpred2	p_0.56_h2_0.8741_sparse_TRUE	0.322201	0.0183443	4.64142e-69	1.38016	1.33143	1.4307	0.00716304	0.000799115
LDpred2	p_1_h2_0.8741_sparse_TRUE	0.281901	0.0173204	1.47007e-59	1.32565	1.28141	1.37143	0.00615128	0.000686243
LDpred2	p_init_1e.04	0.354145	0.0208517	1.07839e-64	1.42496	1.3679	1.48441	0.00668641	0.000745943
LDpred2	p_init_0.000129965661180768	0.360788	0.0209455	1.72161e-66	1.43446	1.37677	1.49458	0.00687898	0.000767426
LDpred2	p_init_0.000168910730861542	0.352745	0.0209208	8.71649e-64	1.42297	1.3658	1.48253	0.00659192	0.000735402
LDpred2	p_init_0.000219525948169471	0.357881	0.0209566	2.19305e-65	1.4303	1.37274	1.49027	0.00676097	0.00075426
LDpred2	p_init_0.000285308350001803	0.354165	0.0208527	1.07618e-64	1.42499	1.36793	1.48444	0.00668847	0.000746172
LDpred2	p_init_0.000370802883483783	0.354267	0.020988	6.3663e-64	1.42514	1.3677	1.48499	0.0066054	0.000736905
LDpred2	p_init_0.000481916419197052	0.357053	0.0206646	6.83021e-67	1.42911	1.37239	1.48818	0.00692082	0.000772094
LDpred2	p_init_0.000626325860548131	0.353146	0.0209417	8.3827e-64	1.42354	1.36629	1.48319	0.00659377	0.000735607
LDpred2	p_init_0.000814008545807513	0.360868	0.0210659	8.80548e-66	1.43457	1.37655	1.49505	0.00680361	0.000759018
LDpred2	p_init_0.00105793158862669	0.358856	0.0207275	3.75225e-67	1.43169	1.3747	1.49106	0.00694874	0.000775209
LDpred2	p_init_0.00137494778399888	0.351655	0.0208678	1.02201e-63	1.42142	1.36446	1.48076	0.00658454	0.000734578
LDpred2	p_init_0.00178695997836446	0.35919	0.0209734	9.50328e-66	1.43217	1.37449	1.49227	0.00680018	0.000758634
LDpred2	p_init_0.00232243435091708	0.367578	0.0208876	2.55684e-69	1.44423	1.3863	1.50459	0.00717936	0.000800937
LDpred2	p_init_0.00301836715965867	0.351878	0.0208381	5.68194e-64	1.42173	1.36484	1.48101	0.00661158	0.000737594
LDpred2	p_init_0.00392284083591356	0.36459	0.0208392	1.55286e-68	1.43992	1.3823	1.49996	0.00709689	0.000791737
LDpred2	p_init_0.00509834602946423	0.366603	0.0209716	2.00261e-68	1.44282	1.38472	1.50337	0.0070844	0.000790342
LDpred2	p_init_0.00662609912647662	0.354265	0.0207701	3.12761e-65	1.42513	1.36828	1.48435	0.00674514	0.000752494
LDpred2	p_init_0.00861165354021843	0.352355	0.0210372	5.73922e-63	1.42241	1.36496	1.48229	0.0065046	0.00072566
LDpred2	p_init_0.0111921924621419	0.348556	0.0209388	3.21268e-62	1.41702	1.36004	1.47639	0.00642309	0.000716567
LDpred2	p_init_0.0145460069340468	0.37068	0.0209217	3.07377e-70	1.44872	1.39052	1.50937	0.00727756	0.000811892
LDpred2	p_init_0.0189048140872343	0.363584	0.0207219	6.39453e-69	1.43848	1.38122	1.4981	0.00713558	0.000796052
LDpred2	p_init_0.0245697666234691	0.358849	0.0208678	2.82907e-66	1.43168	1.37431	1.49146	0.00685619	0.000764884
LDpred2	p_init_0.0319322596427632	0.366307	0.0207739	1.37309e-69	1.4424	1.38485	1.50234	0.00720987	0.00080434
LDpred2	p_init_0.0415009723746768	0.357752	0.0208647	6.70207e-66	1.43011	1.37281	1.48981	0.00681643	0.000760447
LDpred2	p_init_0.0539370131431966	0.35558	0.02121	4.42195e-63	1.42701	1.3689	1.48758	0.00651629	0.000726964
LDpred2	p_init_0.0700995957527133	0.359606	0.0210442	1.81913e-65	1.43277	1.37487	1.4931	0.00676989	0.000755255
LDpred2	p_init_0.0911054031050594	0.368153	0.0208146	5.25461e-70	1.44506	1.3873	1.50524	0.00725404	0.000809267
LDpred2	p_init_0.118405739516894	0.359816	0.02074	2.01179e-67	1.43307	1.37598	1.49252	0.00697814	0.000778488
LDpred2	p_init_0.15388680223911	0.362782	0.0207752	2.77578e-68	1.43732	1.37997	1.49706	0.00706956	0.000788687
LDpred2	p_init_0.2	0.372669	0.0209217	5.64773e-71	1.4516	1.39329	1.51237	0.00735704	0.000820758
LDpred2	pred_auto	0.362765	0.020957	3.95502e-67	1.4373	1.37946	1.49757	0.00694698	0.000775012
lassosum2	delta_0.001_lambda_0.0780466760263263	0.272643	5.4633	0.960198	1.31343	2.92203e-05	58401.1	5.77336e-08	6.44082e-09
lassosum2	delta_0.001_lambda_0.0669403139264323	0.985929	4.80236	0.837337	2.6803	0.000217925	32648	9.76999e-07	1.08995e-07
lassosum2	delta_0.001_lambda_0.0574144327050879	0.690192	0.0904825	2.38592e-14	1.9941	1.66591	2.37535	0.00121421	0.000135459
lassosum2	delta_0.001_lambda_0.0492441234510768	0.459479	0.0504966	9.09884e-20	1.58325	1.4323	1.74589	0.00171777	0.000191636
lassosum2	delta_0.001_lambda_0.0422364827136922	0.362825	0.0396817	6.05289e-20	1.43738	1.32907	1.55276	0.00181348	0.000202313
lassosum2	delta_0.001_lambda_0.036226057994439	0.345895	0.0340015	2.61882e-24	1.41325	1.32177	1.51022	0.00229871	0.000256447
lassosum2	delta_0.001_lambda_0.0310709413639462	0.353012	0.0311892	1.06421e-29	1.42335	1.33871	1.51281	0.00287638	0.000320891
lassosum2	delta_0.001_lambda_0.0266494189732148	0.365929	0.0292586	6.85825e-36	1.44185	1.36134	1.52678	0.00353634	0.000394517
lassosum2	delta_0.001_lambda_0.0228570973531567	0.353185	0.0275586	1.33746e-37	1.4236	1.34864	1.50249	0.00373918	0.000417146
lassosum2	delta_0.001_lambda_0.0196044386534953	0.338389	0.0262196	4.16711e-38	1.40269	1.33236	1.47658	0.00381385	0.000425477
lassosum2	delta_0.001_lambda_0.0168146466272797	0.329417	0.024839	3.84037e-40	1.39016	1.32406	1.45947	0.00404484	0.000451246
lassosum2	delta_0.001_lambda_0.014421853448473	0.315818	0.0234412	2.26213e-41	1.37138	1.30978	1.43584	0.00418787	0.000467202
lassosum2	delta_0.001_lambda_0.0123695645528343	0.298701	0.0220788	1.05622e-41	1.34811	1.291	1.40771	0.00423102	0.000472017
lassosum2	delta_0.001_lambda_0.0106093247843212	0.283404	0.0211349	5.33344e-41	1.32764	1.27377	1.38379	0.00416312	0.000464442
lassosum2	delta_0.001_lambda_0.00909957435433106	0.271406	0.0207271	3.55025e-39	1.31181	1.25958	1.3662	0.00397359	0.000443298
lassosum2	delta_0.001_lambda_0.00780466760263263	0.260449	0.0202494	7.36125e-38	1.29751	1.24703	1.35005	0.00383393	0.000427717
lassosum2	delta_0.001_lambda_0.00669403139264323	0.169455	0.0166572	2.61506e-24	1.18466	1.1465	1.22386	0.00233396	0.000260379
lassosum2	delta_0.001_lambda_0.00574144327050879	0.082255	0.0124508	3.93722e-11	1.08573	1.05935	1.11234	0.000960476	0.000107152
lassosum2	delta_0.001_lambda_0.00492441234510768	0.0254035	0.0137603	0.0648718	1.02573	0.998345	1.05367	7.85167e-05	8.7594e-06
lassosum2	delta_0.001_lambda_0.00422364827136922	0.226871	0.0198686	3.37672e-30	1.25467	1.20675	1.3045	0.00302439	0.000337404
lassosum2	delta_0.001_lambda_0.0036226057994439	0.219439	0.0197937	1.46175e-28	1.24538	1.19799	1.29465	0.00285091	0.000318051
lassosum2	delta_0.001_lambda_0.00310709413639462	0.209739	0.0197819	2.89892e-26	1.23336	1.18646	1.28212	0.00260747	0.000290892
lassosum2	delta_0.001_lambda_0.00266494189732148	0.199588	0.0197465	5.1158e-24	1.2209	1.17455	1.26908	0.00236949	0.000264343
lassosum2	delta_0.001_lambda_0.00228570973531567	0.190527	0.0197663	5.47424e-22	1.20989	1.16391	1.25768	0.00215478	0.000240389
lassosum2	delta_0.001_lambda_0.00196044386534953	0.182751	0.0197957	2.65953e-20	1.20052	1.15483	1.24801	0.00197658	0.000220509
lassosum2	delta_0.001_lambda_0.00168146466272797	0.17622	0.0197486	4.53185e-19	1.1927	1.14742	1.23977	0.00184659	0.000206007
lassosum2	delta_0.001_lambda_0.0014421853448473	0.169036	0.019698	9.37453e-18	1.18416	1.13932	1.23078	0.00170783	0.000190527
lassosum2	delta_0.001_lambda_0.00123695645528343	0.163633	0.0196198	7.41592e-17	1.17778	1.13335	1.22396	0.00161318	0.000179968
lassosum2	delta_0.001_lambda_0.00106093247843212	0.159509	0.0195353	3.21e-16	1.17293	1.12888	1.21872	0.00154618	0.000172493
lassosum2	delta_0.001_lambda_0.000909957435433106	0.156599	0.0195195	1.03453e-15	1.16953	1.12563	1.21514	0.00149268	0.000166525
lassosum2	delta_0.01_lambda_0.0780466760263263	0.272643	5.4633	0.960198	1.31343	2.92203e-05	58401.1	5.77336e-08	6.44082e-09
lassosum2	delta_0.01_lambda_0.0669403139264323	0.989421	4.81572	0.837215	2.68968	0.000213035	33630.8	9.78484e-07	1.09161e-07
lassosum2	delta_0.01_lambda_0.0574144327050879	0.691184	0.0906124	2.38574e-14	1.99608	1.66714	2.3783	0.00121421	0.000135459
lassosum2	delta_0.01_lambda_0.0492441234510768	0.435816	0.0506007	7.1265e-18	1.54622	1.39854	1.70543	0.00155041	0.000172965
lassosum2	delta_0.01_lambda_0.0422364827136922	0.373986	0.039949	7.85606e-21	1.45352	1.34326	1.57098	0.00189504	0.000211412
lassosum2	delta_0.01_lambda_0.036226057994439	0.353837	0.0349165	3.9108e-24	1.42452	1.32987	1.52494	0.00227218	0.000253487
lassosum2	delta_0.01_lambda_0.0310709413639462	0.360541	0.0324894	1.29437e-28	1.43411	1.34535	1.52808	0.0027534	0.000307172
lassosum2	delta_0.01_lambda_0.0266494189732148	0.387682	0.0309252	4.7359e-36	1.47356	1.38669	1.56541	0.00353287	0.000394131
lassosum2	delta_0.01_lambda_0.0228570973531567	0.381364	0.029167	4.56644e-39	1.46428	1.38278	1.55027	0.00387429	0.000432219
lassosum2	delta_0.01_lambda_0.0196044386534953	0.3683	0.0276527	1.8005e-40	1.44528	1.36894	1.52567	0.00404954	0.000451771
lassosum2	delta_0.01_lambda_0.0168146466272797	0.355284	0.0260071	1.73457e-42	1.42659	1.35564	1.50114	0.0042843	0.00047796
lassosum2	delta_0.01_lambda_0.014421853448473	0.33552	0.0243895	4.64113e-43	1.39867	1.33335	1.46712	0.00436177	0.000486604
lassosum2	delta_0.01_lambda_0.0123695645528343	0.317172	0.0227037	2.37546e-44	1.37324	1.31346	1.43571	0.00450941	0.000503074
lassosum2	delta_0.01_lambda_0.0106093247843212	0.295538	0.0215558	8.79884e-43	1.34385	1.28825	1.40184	0.00435154	0.000485462
lassosum2	delta_0.01_lambda_0.00909957435433106	0.279116	0.0210265	3.25523e-40	1.32196	1.26859	1.37758	0.00408354	0.000455564
lassosum2	delta_0.01_lambda_0.00780466760263263	0.266656	0.0205107	1.21002e-38	1.30559	1.25415	1.35915	0.00391836	0.000437136
lassosum2	delta_0.01_lambda_0.00669403139264323	0.243144	0.0197829	1.01706e-34	1.27525	1.22675	1.32567	0.00349949	0.000390407
lassosum2	delta_0.01_lambda_0.00574144327050879	0.20567	0.0189367	1.76862e-27	1.22835	1.18358	1.27478	0.00272268	0.000303745
lassosum2	delta_0.01_lambda_0.00492441234510768	0.162958	0.0183676	7.1843e-19	1.17699	1.13534	1.2201	0.00181411	0.000202384
lassosum2	delta_0.01_lambda_0.00422364827136922	0.227735	0.0198665	2.01752e-30	1.25575	1.2078	1.30562	0.00304811	0.000340051
lassosum2	delta_0.01_lambda_0.0036226057994439	0.220295	0.0197908	8.8454e-29	1.24644	1.19902	1.29575	0.00287404	0.000320631
lassosum2	delta_0.01_lambda_0.00310709413639462	0.210578	0.0197758	1.77594e-26	1.23439	1.18747	1.28318	0.00263002	0.000293407
lassosum2	delta_0.01_lambda_0.00266494189732148	0.200499	0.0197363	3.02455e-24	1.22201	1.17565	1.27021	0.00239365	0.000267038
lassosum2	delta_0.01_lambda_0.00228570973531567	0.191365	0.019752	3.37845e-22	1.2109	1.16492	1.2587	0.00217694	0.000242862
lassosum2	delta_0.01_lambda_0.00196044386534953	0.183622	0.0197803	1.64657e-20	1.20156	1.15587	1.24906	0.00199857	0.000222963
lassosum2	delta_0.01_lambda_0.00168146466272797	0.177204	0.0197337	2.71369e-19	1.19387	1.14858	1.24096	0.00187009	0.00020863
lassosum2	delta_0.01_lambda_0.0014421853448473	0.170121	0.0196818	5.44828e-18	1.18545	1.14059	1.23207	0.00173268	0.0001933
lassosum2	delta_0.01_lambda_0.00123695645528343	0.164687	0.0196078	4.50006e-17	1.17902	1.13458	1.22522	0.00163604	0.000182518
lassosum2	delta_0.01_lambda_0.00106093247843212	0.160485	0.0195218	2.02098e-16	1.17408	1.13001	1.21988	0.00156734	0.000174854
lassosum2	delta_0.01_lambda_0.000909957435433106	0.15759	0.019506	6.52657e-16	1.17069	1.12678	1.21631	0.00151374	0.000168874
lassosum2	delta_0.1_lambda_0.0780466760263263	0.272643	5.4633	0.960198	1.31343	2.92203e-05	58401.1	5.77336e-08	6.44082e-09
lassosum2	delta_0.1_lambda_0.0669403139264323	1.1099	4.86485	0.819532	3.03405	0.000218247	41770.4	1.20653e-06	1.34602e-07
lassosum2	delta_0.1_lambda_0.0574144327050879	0.633399	0.0735245	7.006e-18	1.884	1.62807	2.17204	0.00153814	0.000171596
lassosum2	delta_0.1_lambda_0.0492441234510768	0.378798	0.0408482	1.80451e-20	1.46053	1.34696	1.5809	0.00180192	0.000201024
lassosum2	delta_0.1_lambda_0.0422364827136922	0.3551	0.0344561	6.62906e-25	1.42632	1.3325	1.5252	0.00228029	0.000254391
lassosum2	delta_0.1_lambda_0.036226057994439	0.365744	0.0324635	1.92484e-29	1.44159	1.35227	1.53578	0.00277606	0.0003097
lassosum2	delta_0.1_lambda_0.0310709413639462	0.397825	0.031188	2.89785e-37	1.48858	1.39999	1.58205	0.00359789	0.000401384
lassosum2	delta_0.1_lambda_0.0266494189732148	0.421526	0.029678	8.73622e-46	1.52429	1.43793	1.61533	0.00450676	0.000502778
lassosum2	delta_0.1_lambda_0.0228570973531567	0.414328	0.0281678	5.62184e-49	1.51335	1.43193	1.5991	0.00488634	0.000545125
lassosum2	delta_0.1_lambda_0.0196044386534953	0.394507	0.0268639	7.9964e-49	1.48365	1.40747	1.56377	0.00491502	0.000548325
lassosum2	delta_0.1_lambda_0.0168146466272797	0.373974	0.0254524	7.13946e-49	1.4535	1.38272	1.52779	0.00495114	0.000552355
lassosum2	delta_0.1_lambda_0.014421853448473	0.36028	0.0240522	1.00575e-50	1.43373	1.36768	1.50291	0.00516728	0.000576467
lassosum2	delta_0.1_lambda_0.0123695645528343	0.342905	0.0225914	4.90431e-52	1.40903	1.34799	1.47281	0.00532189	0.000593715
lassosum2	delta_0.1_lambda_0.0106093247843212	0.319649	0.0216412	2.27436e-49	1.37664	1.31947	1.43629	0.00505056	0.000563446
lassosum2	delta_0.1_lambda_0.00909957435433106	0.299628	0.0211814	1.98136e-45	1.34936	1.29449	1.40656	0.00463749	0.000517363
lassosum2	delta_0.1_lambda_0.00780466760263263	0.283433	0.0207289	1.4657e-42	1.32768	1.27482	1.38273	0.00433447	0.000483558
lassosum2	delta_0.1_lambda_0.00669403139264323	0.266457	0.020225	1.22866e-39	1.30533	1.2546	1.35812	0.00402463	0.000448992
lassosum2	delta_0.1_lambda_0.00574144327050879	0.247897	0.0199748	2.29347e-35	1.28133	1.23213	1.33249	0.00357125	0.000398413
lassosum2	delta_0.1_lambda_0.00492441234510768	0.229513	0.0198886	8.29813e-31	1.25799	1.2099	1.308	0.00308791	0.00034449
lassosum2	delta_0.1_lambda_0.00422364827136922	0.236722	0.0198733	1.03024e-32	1.26709	1.21869	1.31742	0.00329129	0.00036718
lassosum2	delta_0.1_lambda_0.0036226057994439	0.22853	0.0197661	6.43728e-31	1.25675	1.209	1.3064	0.0031008	0.000345928
lassosum2	delta_0.1_lambda_0.00310709413639462	0.218815	0.019714	1.26173e-28	1.2446	1.19743	1.29364	0.00285774	0.000318812
lassosum2	delta_0.1_lambda_0.00266494189732148	0.208621	0.0196302	2.21782e-26	1.23198	1.18548	1.28031	0.00261971	0.000292258
lassosum2	delta_0.1_lambda_0.00228570973531567	0.19899	0.0196282	3.74887e-24	1.22017	1.17412	1.26803	0.00238377	0.000265936
lassosum2	delta_0.1_lambda_0.00196044386534953	0.191934	0.0196318	1.41749e-22	1.21159	1.16586	1.25912	0.0022169	0.000247319
lassosum2	delta_0.1_lambda_0.00168146466272797	0.186047	0.0195978	2.23925e-21	1.20448	1.15909	1.25165	0.00209019	0.000233184
lassosum2	delta_0.1_lambda_0.0014421853448473	0.179737	0.0195378	3.59756e-20	1.1969	1.15194	1.24363	0.00196283	0.000218976
lassosum2	delta_0.1_lambda_0.00123695645528343	0.174146	0.0194927	4.11217e-19	1.19023	1.14562	1.23659	0.00185115	0.000206516
lassosum2	delta_0.1_lambda_0.00106093247843212	0.169255	0.019387	2.53933e-18	1.18442	1.14026	1.2303	0.00176773	0.00019721
lassosum2	delta_0.1_lambda_0.000909957435433106	0.166451	0.0193564	8.02351e-18	1.18111	1.13714	1.22678	0.00171503	0.000191331
lassosum2	delta_1_lambda_0.0780466760263263	0.307747	5.34962	0.954125	1.36036	3.7821e-05	48411.6	7.67166e-08	8.55858e-09
lassosum2	delta_1_lambda_0.0669403139264323	1.66726	0.301824	3.31438e-08	5.29765	2.92759	9.55788	0.000697023	7.77606e-05
lassosum2	delta_1_lambda_0.0574144327050879	0.580302	0.0619976	7.96769e-21	1.78658	1.58133	2.01638	0.00195022	0.000217569
lassosum2	delta_1_lambda_0.0492441234510768	0.420994	0.042176	1.83042e-23	1.52348	1.40203	1.6541	0.00219913	0.000245337
lassosum2	delta_1_lambda_0.0422364827136922	0.365196	0.0347325	7.40399e-26	1.4408	1.34567	1.54194	0.00247267	0.000275853
lassosum2	delta_1_lambda_0.036226057994439	0.346744	0.0309185	3.45104e-29	1.41445	1.33114	1.50265	0.00285465	0.000318468
lassosum2	delta_1_lambda_0.0310709413639462	0.352133	0.0285515	5.9962e-35	1.4221	1.34462	1.50385	0.00347538	0.000387717
lassosum2	delta_1_lambda_0.0266494189732148	0.367454	0.0270169	3.95464e-42	1.44405	1.36952	1.52252	0.00424184	0.000473224
lassosum2	delta_1_lambda_0.0228570973531567	0.361003	0.0256915	7.54302e-45	1.43477	1.36427	1.50882	0.00453887	0.00050636
lassosum2	delta_1_lambda_0.0196044386534953	0.346588	0.0248564	3.43959e-44	1.41423	1.34696	1.48481	0.00447892	0.000499673
lassosum2	delta_1_lambda_0.0168146466272797	0.349727	0.0241568	1.68412e-47	1.41868	1.35306	1.48745	0.00483565	0.00053947
lassosum2	delta_1_lambda_0.014421853448473	0.357208	0.0233332	6.65822e-53	1.42933	1.36543	1.49621	0.00541446	0.000604043
lassosum2	delta_1_lambda_0.0123695645528343	0.353595	0.0222696	9.0109e-57	1.42418	1.36335	1.48771	0.00583192	0.000650615
lassosum2	delta_1_lambda_0.0106093247843212	0.344885	0.0215825	1.76632e-57	1.41183	1.35335	1.47283	0.00591475	0.000659856
lassosum2	delta_1_lambda_0.00909957435433106	0.335585	0.0212601	3.96408e-56	1.39876	1.34167	1.45828	0.00577508	0.000644273
lassosum2	delta_1_lambda_0.00780466760263263	0.323441	0.0207526	9.12947e-55	1.38187	1.3268	1.43924	0.00563251	0.000628368
lassosum2	delta_1_lambda_0.00669403139264323	0.31241	0.0203504	3.45794e-53	1.36672	1.31328	1.42234	0.00546578	0.000609768
lassosum2	delta_1_lambda_0.00574144327050879	0.303253	0.0202138	7.09319e-51	1.35426	1.30166	1.40899	0.00522097	0.000582456
lassosum2	delta_1_lambda_0.00492441234510768	0.299615	0.0200328	1.41804e-50	1.34934	1.29739	1.40338	0.00519002	0.000579004
lassosum2	delta_1_lambda_0.00422364827136922	0.286594	0.0197356	8.82807e-48	1.33188	1.28135	1.38442	0.00489309	0.000545878
lassosum2	delta_1_lambda_0.0036226057994439	0.276385	0.0194953	1.27248e-45	1.31835	1.26893	1.36971	0.00466357	0.000520272
lassosum2	delta_1_lambda_0.00310709413639462	0.266181	0.0192446	1.64696e-43	1.30497	1.25667	1.35514	0.00443911	0.000495231
lassosum2	delta_1_lambda_0.00266494189732148	0.256666	0.0190292	1.83896e-41	1.29261	1.2453	1.34174	0.00422137	0.000470941
lassosum2	delta_1_lambda_0.00228570973531567	0.248905	0.018929	1.71462e-39	1.28262	1.23591	1.33111	0.004012	0.000447583
lassosum2	delta_1_lambda_0.00196044386534953	0.241342	0.0188838	2.10979e-37	1.27296	1.22671	1.32096	0.00378986	0.000422801
lassosum2	delta_1_lambda_0.00168146466272797	0.234902	0.0188115	8.77642e-36	1.26478	1.21901	1.31229	0.00361788	0.000403614
lassosum2	delta_1_lambda_0.0014421853448473	0.229758	0.0187443	1.53228e-34	1.2583	1.21291	1.30539	0.00348602	0.000388904
lassosum2	delta_1_lambda_0.00123695645528343	0.225112	0.0186919	2.1038e-33	1.25246	1.20741	1.2992	0.00336531	0.000375437
lassosum2	delta_1_lambda_0.00106093247843212	0.220603	0.0186527	2.83665e-32	1.24683	1.20207	1.29326	0.00324544	0.000362065
lassosum2	delta_1_lambda_0.000909957435433106	0.216426	0.0186221	3.18593e-31	1.24163	1.19713	1.28779	0.00313395	0.000349627

## Sheet: Table S5
Table S5: Regression results of PRS with lassosum on UK Biobank data. The regression was performed for 10 different control subsets.
Subset	shrinkage	lambda	Beta	SE	P_value	OR	CI_low	CI_up	R2	R2_Cox	AUC	AUC_CI_low	AUC_CI_high
1	0.1	L_0.001000	0.219004	0.0154894	2.1852e-45	1.24484	1.2077	1.2833	0.0227852	0.0164057	0.573331	0.562663	0.583998
1	0.1	L_0.001274	0.245261	0.0164708	3.78979e-50	1.27796	1.23745	1.31999	0.0253254	0.0182348	0.577835	0.567181	0.588489
1	0.1	L_0.001624	0.27903	0.017562	7.63859e-57	1.32185	1.27723	1.36827	0.0289119	0.0208171	0.583816	0.573182	0.59445
1	0.1	L_0.002069	0.321438	0.0186993	3.16379e-66	1.37911	1.32962	1.43075	0.0339666	0.0244565	0.59142	0.580819	0.602021
1	0.1	L_0.002637	0.374981	0.0200156	2.59396e-78	1.45496	1.39916	1.51336	0.0405458	0.0291937	0.60035	0.589793	0.610907
1	0.1	L_0.003360	0.43088	0.021384	2.70874e-90	1.53861	1.47566	1.60469	0.0471314	0.0339354	0.608333	0.597827	0.61884
1	0.1	L_0.004281	0.487748	0.022636	5.59911e-103	1.62864	1.5582	1.7028	0.0541634	0.0389986	0.616514	0.606059	0.62697
1	0.1	L_0.005456	0.540649	0.023582	2.5401e-116	1.71712	1.63984	1.79866	0.0616393	0.0443814	0.624258	0.613829	0.634686
1	0.1	L_0.006952	0.589384	0.0246215	1.23971e-126	1.80288	1.71825	1.89237	0.0674274	0.0485489	0.630034	0.619623	0.640445
1	0.1	L_0.008859	0.654286	0.0261777	7.10369e-138	1.92377	1.82792	2.02546	0.0737498	0.0531011	0.636427	0.626066	0.646788
1	0.1	L_0.011288	0.708426	0.0282423	7.45883e-139	2.03079	1.92184	2.14685	0.0742361	0.0534513	0.638078	0.627734	0.648423
1	0.1	L_0.014384	0.715172	0.0305334	2.51602e-121	2.04454	1.92619	2.17112	0.0643091	0.0463037	0.628265	0.617849	0.638681
1	0.1	L_0.018330	0.656034	0.0325149	1.57845e-90	1.92713	1.80851	2.05437	0.047142	0.0339431	0.609548	0.599033	0.620063
1	0.1	L_0.023357	0.603892	0.0348514	2.91043e-67	1.82922	1.70875	1.95891	0.0344153	0.0247796	0.59259	0.581977	0.603203
1	0.1	L_0.029764	0.531466	0.0379423	1.40827e-44	1.70142	1.57972	1.83306	0.0222582	0.0160263	0.573867	0.563177	0.584557
1	0.1	L_0.037927	0.497953	0.0416834	6.80682e-33	1.64535	1.51644	1.78564	0.0160763	0.0115752	0.561599	0.55086	0.572339
1	0.1	L_0.048329	0.461394	0.0524087	1.32283e-18	1.58628	1.43145	1.75795	0.00863388	0.00621655	0.545854	0.535084	0.556625
1	0.1	L_0.061585	0.993031	0.150982	4.79588e-11	2.69941	2.00768	3.6287	0.00481553	0.00346727	0.536132	0.525315	0.54695
2	0.1	L_0.001000	0.211753	0.0156838	1.53552e-41	1.23584	1.19851	1.27451	0.0207331	0.0149282	0.569918	0.559197	0.580638
2	0.1	L_0.001274	0.238275	0.0166839	2.84378e-46	1.26906	1.22832	1.31135	0.0232455	0.0167372	0.574493	0.563785	0.585201
2	0.1	L_0.001624	0.269698	0.0177703	5.02608e-52	1.30957	1.26485	1.3561	0.0263094	0.0189432	0.579809	0.569117	0.590502
2	0.1	L_0.002069	0.309776	0.0188789	1.65931e-60	1.36312	1.31373	1.41465	0.0308507	0.022213	0.586933	0.576271	0.597596
2	0.1	L_0.002637	0.363609	0.0201608	1.02705e-72	1.43851	1.38293	1.49667	0.0374463	0.026962	0.596526	0.585914	0.607139
2	0.1	L_0.003360	0.422067	0.0214986	8.18827e-86	1.52511	1.46237	1.59096	0.0445762	0.0320956	0.606004	0.595458	0.616551
2	0.1	L_0.004281	0.481046	0.0227047	1.25757e-99	1.61777	1.54758	1.69164	0.0521794	0.0375701	0.615611	0.605131	0.62609
2	0.1	L_0.005456	0.531373	0.0235709	1.55259e-112	1.70127	1.62472	1.78201	0.0593833	0.0427571	0.623442	0.613001	0.633883
2	0.1	L_0.006952	0.578861	0.0245226	3.40636e-123	1.784	1.70059	1.87219	0.0653888	0.0470811	0.629347	0.618929	0.639764
2	0.1	L_0.008859	0.646789	0.0260714	7.27681e-136	1.9094	1.81464	2.00991	0.0725755	0.0522557	0.63635	0.625982	0.646718
2	0.1	L_0.011288	0.705713	0.0280424	9.4512e-140	2.02529	1.91739	2.14019	0.0747733	0.0538381	0.639214	0.628899	0.649529
2	0.1	L_0.014384	0.713173	0.0301262	6.87063e-124	2.04046	1.92387	2.16505	0.0657288	0.0473259	0.631351	0.620997	0.641704
2	0.1	L_0.018330	0.678565	0.0323212	7.37195e-98	1.97105	1.85043	2.10039	0.0511447	0.0368251	0.61617	0.605711	0.62663
2	0.1	L_0.023357	0.63929	0.0348403	3.35131e-75	1.89514	1.77037	2.02946	0.0386676	0.0278414	0.599868	0.589295	0.610441
2	0.1	L_0.029764	0.574482	0.0380764	1.95369e-51	1.77621	1.64874	1.91416	0.0258723	0.0186285	0.580908	0.570232	0.591584
2	0.1	L_0.037927	0.539163	0.0419293	7.6712e-38	1.71457	1.57951	1.86169	0.0186597	0.0134353	0.566018	0.55528	0.576756
2	0.1	L_0.048329	0.493107	0.0530279	1.41766e-20	1.6374	1.47579	1.81681	0.00963629	0.0069383	0.547153	0.53636	0.557946
2	0.1	L_0.061585	1.02665	0.151424	1.20177e-11	2.79171	2.07457	3.75608	0.00511801	0.00368506	0.53389	0.523074	0.544706
3	0.1	L_0.001000	0.22396	0.0156127	1.14901e-46	1.25102	1.2134	1.28999	0.0234165	0.0168603	0.576641	0.565966	0.587317
3	0.1	L_0.001274	0.251069	0.0166098	1.27561e-51	1.2854	1.24432	1.32804	0.0260592	0.0187631	0.581043	0.570381	0.591704
3	0.1	L_0.001624	0.284337	0.0177062	4.97749e-58	1.32888	1.28366	1.37593	0.0294952	0.021237	0.586232	0.575587	0.596878
3	0.1	L_0.002069	0.32687	0.018828	1.63266e-67	1.38662	1.33652	1.4389	0.034605	0.0249162	0.593307	0.582698	0.603915
3	0.1	L_0.002637	0.380361	0.0201178	1.00385e-79	1.46281	1.40642	1.52183	0.0412562	0.0297052	0.601795	0.591238	0.612352
3	0.1	L_0.003360	0.441267	0.02151	1.59694e-93	1.55468	1.4907	1.62185	0.0488682	0.035186	0.610469	0.59997	0.620968
3	0.1	L_0.004281	0.504043	0.0227501	9.21305e-109	1.6554	1.58346	1.73117	0.0573656	0.0413042	0.620043	0.609612	0.630474
3	0.1	L_0.005456	0.557939	0.0235918	1.18829e-123	1.74707	1.66841	1.83007	0.0657122	0.047314	0.628874	0.618497	0.639251
3	0.1	L_0.006952	0.607603	0.0245718	5.3952e-135	1.83602	1.75002	1.92698	0.0720975	0.0519115	0.635325	0.624972	0.645677
3	0.1	L_0.008859	0.68079	0.0261758	3.98541e-149	1.97544	1.87703	2.07987	0.0801547	0.0577128	0.643561	0.633258	0.653863
3	0.1	L_0.011288	0.740148	0.0281971	7.33137e-152	2.09624	1.98398	2.21587	0.0816912	0.0588191	0.64615	0.635883	0.656417
3	0.1	L_0.014384	0.742354	0.0301679	1.05278e-133	2.10087	1.98069	2.22935	0.0712276	0.0512851	0.636981	0.626683	0.647278
3	0.1	L_0.018330	0.692939	0.0320966	2.27109e-103	1.99958	1.87805	2.12987	0.0541786	0.0390096	0.61938	0.608994	0.629766
3	0.1	L_0.023357	0.645149	0.0345492	8.15457e-78	1.90627	1.7818	2.04023	0.0401039	0.0288755	0.601507	0.59099	0.612025
3	0.1	L_0.029764	0.559661	0.0376874	6.94667e-50	1.75008	1.62572	1.88456	0.0250611	0.0180444	0.579559	0.568911	0.590207
3	0.1	L_0.037927	0.512389	0.0414136	3.68186e-35	1.66927	1.53932	1.81066	0.017256	0.0124246	0.564613	0.553898	0.575328
3	0.1	L_0.048329	0.445374	0.052417	1.94961e-17	1.56107	1.40866	1.73002	0.00804109	0.00578972	0.544551	0.533777	0.555325
3	0.1	L_0.061585	0.93838	0.151107	5.29728e-10	2.55584	1.90041	3.4365	0.00429439	0.00309204	0.534088	0.523279	0.544898
4	0.1	L_0.001000	0.217602	0.0155352	1.41166e-44	1.24309	1.20589	1.28161	0.0223334	0.0160805	0.573255	0.562579	0.58393
4	0.1	L_0.001274	0.24461	0.0165031	1.05434e-49	1.27712	1.23657	1.31921	0.025061	0.0180444	0.578093	0.567438	0.588748
4	0.1	L_0.001624	0.278725	0.0175789	1.2854e-56	1.32144	1.2768	1.36789	0.0287599	0.0207076	0.584083	0.573452	0.594714
4	0.1	L_0.002069	0.320361	0.0187024	8.95468e-66	1.37763	1.32817	1.42921	0.0336931	0.0242596	0.591184	0.580585	0.601783
4	0.1	L_0.002637	0.371338	0.0199811	4.28981e-77	1.44967	1.39416	1.50775	0.0398497	0.0286925	0.599422	0.58887	0.609974
4	0.1	L_0.003360	0.431009	0.0213713	1.88366e-90	1.53881	1.47588	1.60486	0.0471957	0.0339817	0.6085	0.598001	0.618998
4	0.1	L_0.004281	0.492595	0.0226558	8.12827e-105	1.63656	1.56572	1.71114	0.0551736	0.039726	0.618144	0.607699	0.628589
4	0.1	L_0.005456	0.544805	0.0235501	2.11321e-118	1.72427	1.64677	1.80604	0.0627688	0.0451947	0.626655	0.616244	0.637065
4	0.1	L_0.006952	0.598545	0.024602	9.64082e-131	1.81947	1.73414	1.90972	0.069748	0.0502198	0.633322	0.622931	0.643713
4	0.1	L_0.008859	0.6661	0.0261974	1.29386e-142	1.94663	1.84958	2.04963	0.0765284	0.0551018	0.63972	0.629373	0.650066
4	0.1	L_0.011288	0.720253	0.028208	8.34122e-144	2.05495	1.94485	2.17226	0.0772124	0.0555943	0.640989	0.630674	0.651305
4	0.1	L_0.014384	0.727781	0.030226	4.2514e-128	2.07048	1.95182	2.19735	0.0681783	0.0490896	0.633175	0.622832	0.643518
4	0.1	L_0.018330	0.68088	0.032265	7.51268e-99	1.97561	1.85493	2.10504	0.0517461	0.0372581	0.615951	0.605501	0.6264
4	0.1	L_0.023357	0.625694	0.0347032	1.13559e-72	1.86954	1.74693	2.00151	0.0373119	0.0268652	0.597877	0.587306	0.608448
4	0.1	L_0.029764	0.550877	0.037928	8.50321e-48	1.73477	1.61073	1.86894	0.0239419	0.0172386	0.577838	0.567169	0.588507
4	0.1	L_0.037927	0.517458	0.0418013	3.39587e-35	1.67776	1.54596	1.82124	0.0172711	0.0124355	0.564222	0.553483	0.574961
4	0.1	L_0.048329	0.485663	0.05303	5.27339e-20	1.62525	1.46484	1.80334	0.00934595	0.00672925	0.546298	0.535487	0.557109
4	0.1	L_0.061585	1.00127	0.151623	4.01164e-11	2.72172	2.02175	3.66332	0.00485531	0.00349591	0.536165	0.525366	0.546964
5	0.1	L_0.001000	0.213821	0.0155458	4.80183e-43	1.2384	1.20131	1.2768	0.0215167	0.0154924	0.572233	0.561551	0.582914
5	0.1	L_0.001274	0.23796	0.0165096	4.26004e-47	1.26866	1.22835	1.31048	0.0236714	0.0170438	0.575948	0.565285	0.586612
5	0.1	L_0.001624	0.268226	0.0175843	1.55448e-52	1.30764	1.26345	1.35361	0.0265735	0.0191334	0.580615	0.569969	0.591261
5	0.1	L_0.002069	0.306562	0.0187086	2.40206e-60	1.35875	1.30995	1.40963	0.0307612	0.0221486	0.586851	0.57623	0.597473
5	0.1	L_0.002637	0.358859	0.0199994	5.39777e-72	1.4317	1.37681	1.4891	0.0370568	0.0266816	0.595768	0.585189	0.606347
5	0.1	L_0.003360	0.418551	0.0213461	1.32365e-85	1.51976	1.45768	1.58491	0.0444939	0.0320364	0.605682	0.595158	0.616206
5	0.1	L_0.004281	0.48197	0.0225837	4.68251e-101	1.61926	1.54938	1.69281	0.0530375	0.038188	0.616176	0.605717	0.626635
5	0.1	L_0.005456	0.535358	0.023448	2.21952e-115	1.70806	1.63161	1.78869	0.0610268	0.0439404	0.625171	0.614754	0.635588
5	0.1	L_0.006952	0.583702	0.0243865	1.30877e-126	1.79266	1.7093	1.88077	0.0673327	0.0484807	0.631576	0.621189	0.641963
5	0.1	L_0.008859	0.650767	0.0259727	1.51054e-138	1.91701	1.82222	2.01753	0.0741107	0.053361	0.638209	0.627872	0.648546
5	0.1	L_0.011288	0.703501	0.0279433	7.33356e-140	2.02081	1.91352	2.13505	0.0748451	0.0538898	0.639716	0.629415	0.650016
5	0.1	L_0.014384	0.700598	0.0299603	6.18913e-121	2.01496	1.90045	2.13729	0.0641088	0.0461595	0.629525	0.619172	0.639878
5	0.1	L_0.018330	0.650148	0.0320148	1.09905e-91	1.91582	1.79966	2.04031	0.0478176	0.0344295	0.610945	0.600488	0.621403
5	0.1	L_0.023357	0.600209	0.0344608	6.11464e-68	1.8225	1.70377	1.95021	0.0347923	0.0250511	0.593336	0.582769	0.603902
5	0.1	L_0.029764	0.534468	0.0376798	1.14327e-45	1.70654	1.58528	1.83763	0.0228298	0.0164378	0.57528	0.564623	0.585936
5	0.1	L_0.037927	0.489425	0.0413778	2.79032e-32	1.63138	1.50446	1.76941	0.0157572	0.0113455	0.561182	0.55047	0.571895
5	0.1	L_0.048329	0.452871	0.0521854	4.02365e-18	1.57282	1.41991	1.74225	0.00838838	0.00603978	0.545566	0.534824	0.556308
5	0.1	L_0.061585	1.03243	0.150694	7.32412e-12	2.80789	2.08957	3.77244	0.00522478	0.00376193	0.535924	0.525126	0.546721
6	0.1	L_0.001000	0.228131	0.0156152	2.44284e-48	1.25625	1.21847	1.29539	0.0243402	0.0175254	0.577201	0.566522	0.587879
6	0.1	L_0.001274	0.255312	0.0166048	2.38018e-53	1.29086	1.24963	1.33368	0.0270146	0.019451	0.581552	0.570892	0.592211
6	0.1	L_0.001624	0.288123	0.0176879	1.1769e-59	1.33392	1.28858	1.38111	0.0304003	0.0218887	0.586571	0.575932	0.59721
6	0.1	L_0.002069	0.328502	0.0188085	2.61782e-68	1.38889	1.33876	1.4412	0.0350774	0.0252563	0.593028	0.582418	0.603638
6	0.1	L_0.002637	0.382249	0.0201261	1.96025e-80	1.46558	1.40906	1.52474	0.0416928	0.0300196	0.601745	0.591176	0.612315
6	0.1	L_0.003360	0.439992	0.0215144	5.88412e-93	1.55269	1.48879	1.6198	0.0485815	0.0349796	0.610335	0.599814	0.620855
6	0.1	L_0.004281	0.496331	0.0227324	1.11239e-105	1.64268	1.57134	1.7178	0.0556453	0.0400656	0.618888	0.608425	0.629351
6	0.1	L_0.005456	0.547074	0.0235827	4.76371e-119	1.72819	1.6504	1.81026	0.0631018	0.0454344	0.62715	0.616731	0.637569
6	0.1	L_0.006952	0.596163	0.0246144	1.36645e-129	1.81514	1.72996	1.90521	0.0689931	0.0496763	0.63267	0.622271	0.643069
6	0.1	L_0.008859	0.661009	0.0262086	2.35407e-140	1.93675	1.84014	2.03926	0.0751297	0.0540947	0.638232	0.627872	0.648592
6	0.1	L_0.011288	0.712648	0.028208	7.94059e-141	2.03938	1.93011	2.15579	0.0753883	0.0542809	0.639562	0.629227	0.649896
6	0.1	L_0.014384	0.719406	0.03028	8.99122e-125	2.05321	1.93532	2.17924	0.0662225	0.0476814	0.6317	0.621337	0.642063
6	0.1	L_0.018330	0.667275	0.0321863	1.79616e-95	1.94892	1.83013	2.07626	0.0498035	0.0358594	0.614716	0.604267	0.625165
6	0.1	L_0.023357	0.613982	0.0345387	1.07207e-70	1.84777	1.72713	1.97755	0.0362117	0.026073	0.596837	0.586285	0.60739
6	0.1	L_0.029764	0.543642	0.0378953	1.13031e-46	1.72227	1.59921	1.85534	0.0233405	0.0168056	0.576831	0.56617	0.587493
6	0.1	L_0.037927	0.50511	0.0416703	8.11776e-34	1.65717	1.52737	1.79842	0.0165486	0.0119152	0.563232	0.55251	0.573954
6	0.1	L_0.048329	0.469021	0.0529843	8.59011e-19	1.59843	1.44079	1.77341	0.0087319	0.00628712	0.544222	0.533434	0.555009
6	0.1	L_0.061585	0.991518	0.15224	7.37317e-11	2.69532	1.99972	3.63218	0.00472375	0.00340118	0.532387	0.521557	0.543217
7	0.1	L_0.001000	0.206056	0.0154457	1.34283e-40	1.22882	1.19225	1.26667	0.0202145	0.0145548	0.570077	0.559418	0.580737
7	0.1	L_0.001274	0.231466	0.0164279	4.38978e-45	1.26045	1.22059	1.30179	0.0225878	0.0162636	0.574359	0.563716	0.585003
7	0.1	L_0.001624	0.26299	0.0175052	5.14943e-51	1.30081	1.25704	1.34633	0.0257386	0.0185323	0.579656	0.569031	0.590281
7	0.1	L_0.002069	0.303257	0.0186157	1.15485e-59	1.35426	1.30586	1.40472	0.0303591	0.0218591	0.586754	0.576161	0.597348
7	0.1	L_0.002637	0.355724	0.0198984	1.78085e-71	1.42721	1.37277	1.48414	0.0367325	0.026448	0.595909	0.585355	0.606464
7	0.1	L_0.003360	0.414704	0.0212618	1.00307e-84	1.51392	1.45231	1.57855	0.0439646	0.0316553	0.605153	0.594651	0.615655
7	0.1	L_0.004281	0.473569	0.0224807	1.64674e-98	1.60571	1.53672	1.6783	0.0515816	0.0371397	0.614247	0.603803	0.62469
7	0.1	L_0.005456	0.527469	0.0234349	3.4807e-112	1.69464	1.61882	1.77459	0.0592383	0.0426526	0.62219	0.611767	0.632614
7	0.1	L_0.006952	0.582301	0.0244872	5.40112e-125	1.79015	1.70657	1.87851	0.0664375	0.0478361	0.629589	0.619187	0.639992
7	0.1	L_0.008859	0.649784	0.0259885	5.706e-138	1.91513	1.82037	2.01561	0.0737192	0.0530791	0.637614	0.627277	0.64795
7	0.1	L_0.011288	0.702377	0.028013	9.74944e-139	2.01855	1.91111	2.13294	0.0741207	0.0533682	0.639297	0.628981	0.649613
7	0.1	L_0.014384	0.695848	0.0299458	1.92917e-119	2.00541	1.89149	2.1271	0.0631751	0.0454872	0.629308	0.618949	0.639667
7	0.1	L_0.018330	0.639233	0.0319268	3.55269e-89	1.89503	1.78042	2.0178	0.0463512	0.0333737	0.610911	0.600446	0.621377
7	0.1	L_0.023357	0.592555	0.0343855	1.50926e-66	1.8086	1.69102	1.93505	0.0340075	0.024486	0.593424	0.582849	0.604
7	0.1	L_0.029764	0.52144	0.0376392	1.20885e-43	1.68445	1.56488	1.8137	0.0217692	0.0156742	0.573038	0.562367	0.583708
7	0.1	L_0.037927	0.475587	0.0415498	2.45716e-30	1.60896	1.48329	1.74568	0.0147565	0.010625	0.557592	0.546848	0.568335
7	0.1	L_0.048329	0.435401	0.0526635	1.36665e-16	1.54558	1.39401	1.71368	0.00761652	0.00548403	0.541415	0.530647	0.552184
7	0.1	L_0.061585	0.984168	0.151823	9.03044e-11	2.67558	1.9867	3.60262	0.00467966	0.00336944	0.532474	0.521647	0.543301
8	0.1	L_0.001000	0.22932	0.015511	1.84816e-49	1.25774	1.22017	1.29666	0.0249213	0.0179437	0.578942	0.568294	0.58959
8	0.1	L_0.001274	0.255473	0.0164849	3.61181e-54	1.29107	1.25012	1.33358	0.0274381	0.0197559	0.583148	0.572517	0.593779
8	0.1	L_0.001624	0.287211	0.0175639	4.18675e-60	1.33271	1.28772	1.37951	0.0306261	0.0220513	0.588127	0.577511	0.598743
8	0.1	L_0.002069	0.326496	0.018711	3.47878e-68	1.3861	1.33633	1.43803	0.0349902	0.0251935	0.594205	0.58361	0.604801
8	0.1	L_0.002637	0.375682	0.0200179	1.39725e-78	1.45598	1.40013	1.51443	0.0406402	0.0292616	0.601718	0.591161	0.612276
8	0.1	L_0.003360	0.429543	0.0213935	1.1448e-89	1.53656	1.47365	1.60258	0.0467136	0.0336346	0.609231	0.59872	0.619743
8	0.1	L_0.004281	0.489731	0.0226648	1.52555e-103	1.63188	1.56121	1.70627	0.0543946	0.0391651	0.618058	0.607605	0.628512
8	0.1	L_0.005456	0.542504	0.0235368	1.49996e-117	1.72031	1.64302	1.80184	0.0622141	0.0447953	0.626213	0.615805	0.636622
8	0.1	L_0.006952	0.590942	0.024471	7.71071e-129	1.80569	1.72144	1.89476	0.0685884	0.0493848	0.632163	0.621786	0.642539
8	0.1	L_0.008859	0.658882	0.0260662	5.68516e-141	1.93263	1.83674	2.03435	0.0755604	0.0544048	0.638523	0.628187	0.648859
8	0.1	L_0.011288	0.717373	0.0281202	1.48814e-143	2.04904	1.93959	2.16564	0.077085	0.0555026	0.640783	0.630475	0.65109
8	0.1	L_0.014384	0.726256	0.0302161	1.18692e-127	2.06733	1.94889	2.19397	0.0680683	0.0490104	0.632032	0.621681	0.642383
8	0.1	L_0.018330	0.690895	0.0321962	3.7723e-102	1.9955	1.87386	2.12595	0.0535779	0.038577	0.617509	0.607092	0.627926
8	0.1	L_0.023357	0.638818	0.0344905	1.38413e-76	1.89424	1.77075	2.02712	0.0394307	0.0283908	0.600211	0.589692	0.610729
8	0.1	L_0.029764	0.563838	0.037711	1.52111e-50	1.7574	1.63244	1.89253	0.0253978	0.0182868	0.579925	0.569297	0.590552
8	0.1	L_0.037927	0.514384	0.0414028	1.93887e-35	1.67261	1.54242	1.81423	0.017401	0.012529	0.564443	0.553759	0.575128
8	0.1	L_0.048329	0.43749	0.0523963	6.84804e-17	1.54881	1.39766	1.71636	0.00776718	0.00559251	0.543265	0.532529	0.554001
8	0.1	L_0.061585	0.904756	0.151124	2.1395e-09	2.47133	1.8375	3.32295	0.00399243	0.00287462	0.530069	0.519274	0.540864
9	0.1	L_0.001000	0.21412	0.0154648	1.35234e-43	1.23877	1.20187	1.27698	0.0218253	0.0157146	0.571903	0.561241	0.582566
9	0.1	L_0.001274	0.23982	0.0164262	2.81368e-48	1.27102	1.23084	1.31271	0.0243152	0.0175074	0.576313	0.565671	0.586955
9	0.1	L_0.001624	0.271272	0.017484	2.72475e-54	1.31163	1.26755	1.35748	0.0275276	0.0198204	0.581677	0.571057	0.592296
9	0.1	L_0.002069	0.309721	0.0185914	2.58796e-62	1.36305	1.3144	1.41377	0.0318359	0.0229224	0.588235	0.577645	0.598825
9	0.1	L_0.002637	0.359729	0.0198959	4.53342e-73	1.43294	1.37829	1.4901	0.0376629	0.027118	0.5966	0.586042	0.607158
9	0.1	L_0.003360	0.419134	0.0212779	2.24029e-86	1.52064	1.45872	1.58562	0.0449323	0.0323521	0.606558	0.596045	0.617072
9	0.1	L_0.004281	0.479684	0.0224839	5.43039e-101	1.61556	1.54615	1.68861	0.0530346	0.0381858	0.616752	0.606297	0.627206
9	0.1	L_0.005456	0.53338	0.0233638	2.34378e-115	1.70468	1.62865	1.78487	0.0610489	0.0439563	0.62597	0.615558	0.636382
9	0.1	L_0.006952	0.591916	0.0244222	9.11986e-130	1.80745	1.72328	1.89642	0.0691182	0.0497663	0.634161	0.623786	0.644537
9	0.1	L_0.008859	0.671092	0.0260563	2.80283e-146	1.95637	1.85934	2.05931	0.07846	0.0564926	0.643143	0.632838	0.653448
9	0.1	L_0.011288	0.732336	0.0280315	1.87135e-150	2.07993	1.96918	2.19791	0.080893	0.0582444	0.645996	0.635743	0.65625
9	0.1	L_0.014384	0.727245	0.0300063	9.2058e-130	2.06937	1.95161	2.19523	0.0691745	0.0498068	0.635054	0.624738	0.64537
9	0.1	L_0.018330	0.677362	0.0320741	5.35959e-99	1.96868	1.84911	2.09686	0.0518591	0.0373395	0.61617	0.605735	0.626604
9	0.1	L_0.023357	0.634347	0.0345475	2.66739e-75	1.88579	1.76266	2.01831	0.0387803	0.0279225	0.598604	0.588061	0.609147
9	0.1	L_0.029764	0.564356	0.0377344	1.42323e-50	1.75832	1.63322	1.89361	0.025436	0.0183144	0.579302	0.56866	0.589944
9	0.1	L_0.037927	0.536467	0.0414679	2.78532e-38	1.70995	1.57668	1.85501	0.0188963	0.0136057	0.566754	0.556047	0.577462
9	0.1	L_0.048329	0.52629	0.0526707	1.65093e-23	1.69264	1.52668	1.87682	0.0111274	0.0080119	0.552853	0.542079	0.563627
9	0.1	L_0.061585	1.12259	0.151396	1.21702e-13	3.0728	2.28364	4.13418	0.00611953	0.00440617	0.538401	0.527585	0.549217
10	0.1	L_0.001000	0.22844	0.0156605	3.39527e-48	1.25664	1.21874	1.29591	0.024279	0.0174813	0.575759	0.565075	0.586444
10	0.1	L_0.001274	0.255284	0.0166571	5.14132e-53	1.29083	1.24947	1.33378	0.0268557	0.0193365	0.580008	0.569341	0.590674
10	0.1	L_0.001624	0.287888	0.0177468	3.52522e-59	1.33361	1.28814	1.38094	0.0301663	0.0217203	0.585084	0.574436	0.595731
10	0.1	L_0.002069	0.326461	0.0188621	4.10805e-67	1.38605	1.33589	1.43841	0.0344436	0.0248	0.591354	0.580739	0.60197
10	0.1	L_0.002637	0.373086	0.0201193	9.16811e-77	1.45221	1.39622	1.5108	0.0396747	0.0285665	0.598888	0.588316	0.609459
10	0.1	L_0.003360	0.424197	0.0214431	4.22001e-87	1.52836	1.46565	1.59418	0.0453261	0.0326356	0.606584	0.596059	0.617108
10	0.1	L_0.004281	0.481027	0.0226751	7.11094e-100	1.61774	1.54764	1.69152	0.0524086	0.0377351	0.615189	0.604712	0.625666
10	0.1	L_0.005456	0.521543	0.0234562	1.58385e-109	1.68462	1.60919	1.76417	0.0577516	0.0415822	0.621662	0.611214	0.63211
10	0.1	L_0.006952	0.563344	0.0243304	1.32627e-118	1.75654	1.67502	1.84265	0.0627578	0.0451867	0.62774	0.617318	0.638162
10	0.1	L_0.008859	0.632964	0.0258369	1.53636e-132	1.88318	1.79053	1.98139	0.0705836	0.0508214	0.635753	0.625401	0.646105
10	0.1	L_0.011288	0.6898	0.0277729	3.55618e-136	1.99332	1.8881	2.10528	0.0726598	0.0523164	0.638808	0.628499	0.649116
10	0.1	L_0.014384	0.691282	0.0296916	6.7333e-120	1.99627	1.8838	2.11634	0.0633785	0.0456336	0.630128	0.619805	0.640451
10	0.1	L_0.018330	0.653435	0.0317827	6.34012e-94	1.92213	1.80639	2.04609	0.0489215	0.0352243	0.614477	0.604062	0.624892
10	0.1	L_0.023357	0.608194	0.0342342	1.30294e-70	1.83711	1.71819	1.96497	0.0361767	0.0260479	0.59703	0.586505	0.607556
10	0.1	L_0.029764	0.539982	0.037508	5.44693e-47	1.71598	1.59459	1.84717	0.0235341	0.016945	0.576961	0.566321	0.5876
10	0.1	L_0.037927	0.501767	0.0413986	8.23779e-34	1.65164	1.5231	1.79148	0.016563	0.0119256	0.562538	0.551819	0.573257
10	0.1	L_0.048329	0.448392	0.0524367	1.21923e-17	1.56579	1.41287	1.73533	0.00814661	0.0058657	0.544311	0.53356	0.555061
10	0.1	L_0.061585	0.92823	0.15112	8.13209e-10	2.53003	1.88117	3.40188	0.00420177	0.00302535	0.53177	0.520978	0.542563
1	0.2	L_0.001000	0.286603	0.0173813	4.38912e-61	1.3319	1.2874	1.37818	0.0312092	0.0224712	0.586955	0.576344	0.597566
1	0.2	L_0.001274	0.311114	0.0181603	8.63001e-66	1.36494	1.31735	1.41455	0.0337531	0.0243028	0.590924	0.580326	0.601521
1	0.2	L_0.001624	0.341322	0.0190238	5.56229e-72	1.40681	1.35547	1.46042	0.0371108	0.0267205	0.595942	0.585366	0.606518
1	0.2	L_0.002069	0.376144	0.019858	5.16855e-80	1.45666	1.40122	1.51466	0.0414887	0.0298726	0.601787	0.591235	0.612339
1	0.2	L_0.002637	0.419333	0.0209045	1.6681e-89	1.52095	1.46008	1.58478	0.0467069	0.0336298	0.608071	0.597554	0.618587
1	0.2	L_0.003360	0.466009	0.0219692	7.4141e-100	1.59362	1.52668	1.66399	0.0524419	0.0377591	0.614511	0.604039	0.624983
1	0.2	L_0.004281	0.516341	0.0230346	2.75602e-111	1.67588	1.60216	1.75357	0.0588175	0.0423496	0.62161	0.611181	0.632039
1	0.2	L_0.005456	0.567606	0.024011	1.51644e-123	1.76404	1.68324	1.84938	0.0657364	0.0473313	0.628567	0.618163	0.638971
1	0.2	L_0.006952	0.615287	0.0249893	7.33729e-134	1.85019	1.76208	1.94344	0.0715624	0.0515262	0.634285	0.623905	0.644664
1	0.2	L_0.008859	0.675972	0.0265058	1.83784e-143	1.96594	1.8668	2.07121	0.0769616	0.0554137	0.639905	0.629576	0.650234
1	0.2	L_0.011288	0.724902	0.0284761	5.98586e-143	2.06453	1.95289	2.18352	0.076585	0.0551425	0.640634	0.630313	0.650955
1	0.2	L_0.014384	0.721131	0.0304651	7.22022e-124	2.05676	1.93797	2.18381	0.0657455	0.0473379	0.629937	0.619546	0.640329
1	0.2	L_0.018330	0.658022	0.0321971	7.79114e-93	1.93097	1.81324	2.05718	0.0484086	0.034855	0.611104	0.600607	0.621602
1	0.2	L_0.023357	0.597909	0.034023	3.92043e-69	1.81831	1.70131	1.94406	0.0354231	0.0255052	0.593927	0.583329	0.604525
1	0.2	L_0.029764	0.528453	0.036937	1.98242e-46	1.69631	1.57807	1.82395	0.0232429	0.0167353	0.575454	0.564778	0.58613
1	0.2	L_0.037927	0.50884	0.041519	1.5682e-34	1.66336	1.53355	1.80462	0.0169361	0.0121943	0.563268	0.552542	0.573995
1	0.2	L_0.048329	0.454774	0.0519011	1.91279e-18	1.57582	1.42342	1.74462	0.00855934	0.00616287	0.546068	0.535301	0.556835
1	0.2	L_0.061585	0.731231	0.116755	3.77809e-10	2.07764	1.65253	2.61174	0.00437121	0.00314735	0.534027	0.523244	0.54481
2	0.2	L_0.001000	0.27768	0.0175702	2.92075e-56	1.32006	1.27549	1.36644	0.0285901	0.0205853	0.583132	0.57247	0.593794
2	0.2	L_0.001274	0.300235	0.0183334	2.8205e-60	1.35018	1.30264	1.39971	0.0307461	0.0221377	0.586675	0.576025	0.597324
2	0.2	L_0.001624	0.328213	0.0191777	1.16127e-65	1.38849	1.3374	1.44182	0.0336454	0.0242253	0.591188	0.580559	0.601818
2	0.2	L_0.002069	0.361796	0.0199814	2.82452e-73	1.43591	1.38091	1.49343	0.0377636	0.0271905	0.597123	0.586518	0.607728
2	0.2	L_0.002637	0.405138	0.0210095	7.37795e-83	1.49951	1.4392	1.56275	0.0429821	0.0309479	0.603982	0.593415	0.61455
2	0.2	L_0.003360	0.453628	0.0220563	5.43855e-94	1.57401	1.50763	1.64379	0.0490827	0.0353404	0.61153	0.601016	0.622044
2	0.2	L_0.004281	0.505293	0.0230707	2.48765e-106	1.65747	1.58444	1.73442	0.0559176	0.0402617	0.619681	0.609224	0.630137
2	0.2	L_0.005456	0.556021	0.0239783	5.94798e-119	1.74372	1.66395	1.82795	0.0630038	0.0453639	0.627232	0.616815	0.63765
2	0.2	L_0.006952	0.602792	0.0248707	9.05228e-130	1.82721	1.7406	1.91885	0.0691332	0.0497771	0.633225	0.622839	0.643611
2	0.2	L_0.008859	0.667887	0.0264248	6.01079e-141	1.95011	1.85206	2.0542	0.0755122	0.0543701	0.639311	0.628969	0.649653
2	0.2	L_0.011288	0.720974	0.0283059	4.15635e-143	2.05644	1.94588	2.17424	0.0767254	0.0552437	0.641367	0.631066	0.651668
2	0.2	L_0.014384	0.71931	0.0301117	4.0779e-126	2.05302	1.93578	2.17832	0.0670139	0.0482512	0.632892	0.62255	0.643233
2	0.2	L_0.018330	0.67791	0.0320184	1.71279e-99	1.96976	1.85032	2.09777	0.0520533	0.0374793	0.617261	0.606813	0.62771
2	0.2	L_0.023357	0.630257	0.034023	1.31171e-76	1.87809	1.75726	2.00799	0.0394315	0.0283914	0.600755	0.590193	0.611317
2	0.2	L_0.029764	0.567894	0.0370527	5.07574e-53	1.76455	1.6412	1.89778	0.0267186	0.0192379	0.582261	0.5716	0.592921
2	0.2	L_0.037927	0.54443	0.0417514	7.26527e-39	1.72363	1.5884	1.87088	0.0191984	0.0138232	0.567425	0.556696	0.578154
2	0.2	L_0.048329	0.483269	0.0524582	3.18746e-20	1.62137	1.46298	1.79702	0.00946493	0.00681491	0.547405	0.536619	0.558191
2	0.2	L_0.061585	0.745654	0.116985	1.84229e-10	2.10782	1.6758	2.65089	0.00452812	0.00326033	0.531351	0.520567	0.542135
3	0.2	L_0.001000	0.289917	0.0175234	1.7515e-61	1.33632	1.29131	1.38314	0.0313544	0.0225757	0.589049	0.578428	0.59967
3	0.2	L_0.001274	0.31389	0.0182998	6.00122e-66	1.36874	1.32064	1.41887	0.0337712	0.0243159	0.592456	0.581848	0.603064
3	0.2	L_0.001624	0.343366	0.0191581	7.83215e-72	1.40968	1.35788	1.46379	0.0369688	0.0266182	0.596606	0.586017	0.607195
3	0.2	L_0.002069	0.377947	0.0199687	6.83779e-80	1.45928	1.40344	1.51772	0.0413647	0.0297833	0.602168	0.591609	0.612728
3	0.2	L_0.002637	0.421824	0.0210083	1.1278e-89	1.52474	1.46342	1.58905	0.0467536	0.0336634	0.608343	0.59782	0.618865
3	0.2	L_0.003360	0.473189	0.0220939	9.23806e-102	1.60511	1.53731	1.6764	0.0534645	0.0384954	0.615709	0.605237	0.626181
3	0.2	L_0.004281	0.527861	0.0231393	3.46276e-115	1.6953	1.6204	1.77426	0.0609842	0.0439097	0.623869	0.613457	0.634282
3	0.2	L_0.005456	0.581776	0.0240203	1.36509e-129	1.78921	1.70724	1.87581	0.0690946	0.0497493	0.63233	0.62197	0.64269
3	0.2	L_0.006952	0.631266	0.0249384	2.29391e-141	1.87999	1.79065	1.97455	0.075758	0.0545471	0.638956	0.62863	0.649281
3	0.2	L_0.008859	0.703287	0.0265465	1.17944e-154	2.02038	1.91836	2.12875	0.0833747	0.0600312	0.646638	0.636361	0.656914
3	0.2	L_0.011288	0.758067	0.0284884	5.24972e-156	2.13415	2.01871	2.25723	0.0841206	0.0605683	0.648283	0.638034	0.658532
3	0.2	L_0.014384	0.748294	0.0301457	5.11235e-136	2.11339	1.99259	2.24254	0.072556	0.0522416	0.638164	0.627885	0.648443
3	0.2	L_0.018330	0.692391	0.0317906	3.61105e-105	1.99849	1.87815	2.12743	0.0551715	0.0397244	0.620347	0.609977	0.630718
3	0.2	L_0.023357	0.634855	0.0337233	4.67561e-79	1.88675	1.7664	2.01606	0.0407729	0.0293572	0.602157	0.591656	0.612658
3	0.2	L_0.029764	0.554377	0.0366807	1.31785e-51	1.74086	1.62034	1.87093	0.0259795	0.0187057	0.580929	0.5703	0.591557
3	0.2	L_0.037927	0.521746	0.0412176	1.00591e-36	1.68497	1.55439	1.82699	0.0180774	0.0130161	0.566317	0.555621	0.577013
3	0.2	L_0.048329	0.438023	0.0518765	3.07773e-17	1.54964	1.39984	1.71554	0.00794723	0.00572215	0.544782	0.534017	0.555547
3	0.2	L_0.061585	0.682077	0.116854	5.31546e-09	1.97798	1.57295	2.48693	0.00379828	0.00273483	0.530653	0.51988	0.541427
4	0.2	L_0.001000	0.285011	0.017438	4.78395e-60	1.32978	1.28521	1.37614	0.030609	0.022039	0.586653	0.576034	0.597271
4	0.2	L_0.001274	0.309235	0.0182007	9.69456e-65	1.36238	1.31477	1.412	0.0331431	0.0238636	0.590496	0.579894	0.601099
4	0.2	L_0.001624	0.338722	0.0190563	1.10811e-70	1.40315	1.35186	1.45671	0.0363666	0.0261846	0.595069	0.584486	0.605653
4	0.2	L_0.002069	0.37313	0.0198788	1.32223e-78	1.45227	1.39694	1.51016	0.0406902	0.0292977	0.600718	0.59016	0.611277
4	0.2	L_0.002637	0.415728	0.0209187	6.89937e-88	1.51547	1.45479	1.57912	0.0457904	0.0329699	0.606888	0.596365	0.617411
4	0.2	L_0.003360	0.466679	0.0220175	1.04265e-99	1.59469	1.52756	1.66527	0.0523339	0.0376813	0.614491	0.604014	0.624968
4	0.2	L_0.004281	0.521218	0.0231113	1.26915e-112	1.68408	1.60976	1.76241	0.0595458	0.042874	0.622859	0.612429	0.633289
4	0.2	L_0.005456	0.571505	0.0240133	3.37814e-125	1.77093	1.68981	1.85661	0.0666156	0.0479644	0.630568	0.620174	0.640961
4	0.2	L_0.006952	0.621709	0.0249773	9.32826e-137	1.86211	1.77348	1.95592	0.0731965	0.0527028	0.636694	0.626328	0.64706
4	0.2	L_0.008859	0.686448	0.0265529	2.30517e-147	1.98665	1.8863	2.09323	0.079287	0.057088	0.642334	0.632014	0.652655
4	0.2	L_0.011288	0.734804	0.0284411	3.49676e-147	2.08507	1.97247	2.20511	0.0791571	0.0569945	0.643008	0.632714	0.653301
4	0.2	L_0.014384	0.731668	0.0301599	5.23314e-130	2.07854	1.95967	2.20562	0.0692656	0.0498724	0.63436	0.624038	0.644683
4	0.2	L_0.018330	0.677975	0.0319188	4.02716e-100	1.96988	1.8508	2.09751	0.0524482	0.0377636	0.616696	0.606264	0.627127
4	0.2	L_0.023357	0.618614	0.0338857	1.85784e-74	1.85635	1.73738	1.98421	0.0382849	0.0275658	0.59878	0.588225	0.609335
4	0.2	L_0.029764	0.54673	0.0369063	1.18928e-49	1.72759	1.60728	1.85749	0.0249319	0.0179514	0.579194	0.568541	0.589846
4	0.2	L_0.037927	0.527189	0.0416252	9.2241e-37	1.69416	1.56163	1.83843	0.0180933	0.0130275	0.566068	0.555344	0.576792
4	0.2	L_0.048329	0.47364	0.052513	1.88976e-19	1.60583	1.4488	1.77999	0.00907147	0.00653162	0.546224	0.535415	0.557033
4	0.2	L_0.061585	0.720833	0.117314	8.02196e-10	2.05614	1.63365	2.58755	0.00420837	0.0030301	0.531841	0.521056	0.542626
5	0.2	L_0.001000	0.277571	0.0174199	3.67605e-57	1.31992	1.27572	1.36589	0.0290607	0.0209242	0.584607	0.573979	0.595235
5	0.2	L_0.001274	0.29962	0.0181796	5.01488e-61	1.34935	1.30223	1.39843	0.0311424	0.0224231	0.587671	0.577056	0.598286
5	0.2	L_0.001624	0.32612	0.0190178	6.4831e-66	1.38558	1.33502	1.43836	0.0337831	0.0243244	0.591501	0.580904	0.602097
5	0.2	L_0.002069	0.358555	0.0198373	5.03414e-73	1.43126	1.37683	1.48818	0.0376379	0.0270999	0.596731	0.586156	0.607306
5	0.2	L_0.002637	0.40143	0.0208737	2.02369e-82	1.49396	1.43425	1.55655	0.0427658	0.0307921	0.603391	0.592848	0.613934
5	0.2	L_0.003360	0.452086	0.0219303	2.02596e-94	1.57159	1.50568	1.64085	0.0493702	0.0355474	0.611502	0.601008	0.621996
5	0.2	L_0.004281	0.508602	0.0229879	1.82577e-108	1.66296	1.58995	1.73989	0.0571784	0.0411694	0.620647	0.61021	0.631085
5	0.2	L_0.005456	0.560169	0.0238615	7.20699e-122	1.75097	1.67125	1.83513	0.064686	0.0465751	0.628977	0.618583	0.63937
5	0.2	L_0.006952	0.607449	0.0247382	3.81166e-133	1.83574	1.74918	1.92731	0.0710469	0.051155	0.63548	0.625125	0.645836
5	0.2	L_0.008859	0.671084	0.0263003	1.30325e-143	1.95636	1.85844	2.06028	0.0770052	0.0554451	0.641338	0.631031	0.651644
5	0.2	L_0.011288	0.718039	0.0281728	2.75199e-143	2.05041	1.94068	2.1673	0.0768038	0.0553001	0.642	0.631721	0.652279
5	0.2	L_0.014384	0.705195	0.0299042	5.91944e-123	2.02424	1.90942	2.14691	0.0652452	0.0469777	0.631015	0.620681	0.641349
5	0.2	L_0.018330	0.651401	0.0317294	1.16416e-93	1.91823	1.80292	2.04173	0.0489018	0.0352102	0.612249	0.601803	0.622695
5	0.2	L_0.023357	0.593101	0.0336494	1.55912e-69	1.80959	1.69439	1.93332	0.0356537	0.0256713	0.594361	0.583807	0.604916
5	0.2	L_0.029764	0.530122	0.0366568	2.11392e-47	1.69914	1.58157	1.82599	0.0237512	0.0171013	0.576645	0.566005	0.587285
5	0.2	L_0.037927	0.498863	0.0411924	9.28677e-34	1.64685	1.51929	1.78555	0.0165321	0.0119034	0.562747	0.552049	0.573446
5	0.2	L_0.048329	0.449354	0.0516823	3.4821e-18	1.5673	1.41633	1.73444	0.00842707	0.00606764	0.545938	0.535201	0.556674
5	0.2	L_0.061585	0.778384	0.116655	2.51453e-11	2.17795	1.73268	2.73734	0.00496131	0.00357223	0.534728	0.523964	0.545492
6	0.2	L_0.001000	0.296572	0.0175298	3.30698e-64	1.34524	1.29993	1.3924	0.0328676	0.0236652	0.590197	0.57958	0.600815
6	0.2	L_0.001274	0.320139	0.0183015	1.63462e-68	1.37732	1.32892	1.42777	0.0351989	0.0253438	0.593507	0.582904	0.60411
6	0.2	L_0.001624	0.348013	0.0191441	7.63004e-74	1.41625	1.36424	1.47057	0.0380981	0.0274313	0.597452	0.586868	0.608036
6	0.2	L_0.002069	0.382433	0.0199757	1.06631e-81	1.46585	1.40974	1.52457	0.0423944	0.0305247	0.602911	0.59235	0.613473
6	0.2	L_0.002637	0.42587	0.0210263	3.26355e-91	1.53092	1.46931	1.59555	0.047629	0.0342937	0.609238	0.598708	0.619767
6	0.2	L_0.003360	0.47344	0.0221026	8.67439e-102	1.60551	1.53767	1.67685	0.0534782	0.0385053	0.616126	0.605638	0.626613
6	0.2	L_0.004281	0.523678	0.0231303	1.73606e-113	1.68823	1.61366	1.76682	0.0600055	0.043205	0.62373	0.613292	0.634167
6	0.2	L_0.005456	0.57249	0.0240119	1.22819e-125	1.77268	1.69148	1.85843	0.0668232	0.0481139	0.631066	0.620669	0.641464
6	0.2	L_0.006952	0.620282	0.0249708	3.29361e-136	1.85945	1.77097	1.9531	0.0727711	0.0523965	0.636592	0.626223	0.64696
6	0.2	L_0.008859	0.683263	0.026554	5.24745e-146	1.98033	1.88029	2.08657	0.0783935	0.0564447	0.641641	0.631311	0.651971
6	0.2	L_0.011288	0.729047	0.0284459	7.19975e-145	2.0731	1.96112	2.19247	0.0777157	0.0559566	0.642095	0.631785	0.652406
6	0.2	L_0.014384	0.72305	0.030191	9.41264e-127	2.06071	1.94273	2.18682	0.067345	0.0484896	0.633091	0.622751	0.643431
6	0.2	L_0.018330	0.666658	0.0318324	2.1845e-97	1.94772	1.83027	2.07354	0.0508602	0.0366202	0.615924	0.605495	0.626353
6	0.2	L_0.023357	0.607333	0.0337002	1.31702e-72	1.83553	1.7185	1.96122	0.0372427	0.0268154	0.598081	0.587547	0.608614
6	0.2	L_0.029764	0.539328	0.0368483	1.6445e-48	1.71485	1.5956	1.84357	0.0243183	0.0175096	0.578269	0.567626	0.588912
6	0.2	L_0.037927	0.515196	0.0414608	1.886e-35	1.67397	1.5435	1.81591	0.017404	0.0125312	0.56518	0.554479	0.575882
6	0.2	L_0.048329	0.457349	0.0524451	2.76912e-18	1.57988	1.42558	1.75098	0.00848059	0.00610617	0.544097	0.533312	0.554882
6	0.2	L_0.061585	0.712824	0.117439	1.28129e-09	2.03974	1.62022	2.56755	0.00410744	0.00295743	0.529839	0.519055	0.540624
7	0.2	L_0.001000	0.271333	0.0173596	4.53571e-55	1.31171	1.26794	1.35723	0.0279108	0.0200963	0.583209	0.572597	0.593821
7	0.2	L_0.001274	0.29448	0.0181256	2.35813e-59	1.34243	1.29569	1.39111	0.0302063	0.0217491	0.58684	0.576242	0.597437
7	0.2	L_0.001624	0.322426	0.0189655	8.11453e-65	1.38047	1.33023	1.4329	0.0331443	0.0238645	0.591151	0.580574	0.601728
7	0.2	L_0.002069	0.356284	0.0197781	1.51076e-72	1.42801	1.37386	1.48463	0.0373263	0.0268756	0.596848	0.586295	0.6074
7	0.2	L_0.002637	0.399682	0.0208153	3.60618e-82	1.49135	1.43191	1.55365	0.0425742	0.0306542	0.603429	0.592908	0.613951
7	0.2	L_0.003360	0.44914	0.0218743	1.0986e-93	1.56696	1.50141	1.63584	0.0489101	0.0352161	0.610932	0.600458	0.621406
7	0.2	L_0.004281	0.5009	0.0229044	5.10986e-106	1.65021	1.578	1.72625	0.055767	0.0401532	0.618702	0.608277	0.629126
7	0.2	L_0.005456	0.554368	0.023879	3.1595e-119	1.74084	1.66153	1.82458	0.0632073	0.0455104	0.626399	0.615996	0.636802
7	0.2	L_0.006952	0.606355	0.0248321	1.09587e-131	1.83374	1.74695	1.92556	0.0702433	0.0505764	0.63366	0.623289	0.644031
7	0.2	L_0.008859	0.670209	0.0263139	4.25804e-143	1.95465	1.85677	2.05853	0.0766598	0.0551964	0.640741	0.630433	0.651049
7	0.2	L_0.011288	0.718282	0.0282474	1.22947e-142	2.05091	1.94086	2.16814	0.0763553	0.0549771	0.641736	0.631442	0.652029
7	0.2	L_0.014384	0.702346	0.0299088	6.09267e-122	2.01848	1.90396	2.14081	0.0645828	0.0465007	0.630904	0.620565	0.641244
7	0.2	L_0.018330	0.641914	0.0316369	1.57564e-91	1.90011	1.78621	2.02207	0.0476421	0.0343031	0.612374	0.601925	0.622823
7	0.2	L_0.023357	0.587799	0.0335839	1.37404e-68	1.80002	1.68564	1.92284	0.0351093	0.0252793	0.594652	0.584094	0.605209
7	0.2	L_0.029764	0.522143	0.0366178	3.92712e-46	1.68564	1.56912	1.81134	0.02309	0.0166252	0.575153	0.564505	0.5858
7	0.2	L_0.037927	0.489558	0.0413574	2.50559e-32	1.63159	1.50473	1.76959	0.0157974	0.0113744	0.559979	0.549255	0.570704
7	0.2	L_0.048329	0.42655	0.0520968	2.66392e-16	1.53196	1.38327	1.6967	0.00747556	0.00538253	0.5418	0.531038	0.552562
7	0.2	L_0.061585	0.700329	0.117133	2.24625e-09	2.01442	1.60106	2.53414	0.00398548	0.00286962	0.528712	0.517925	0.539499
8	0.2	L_0.001000	0.294826	0.017435	3.79896e-64	1.34289	1.2979	1.38971	0.0328185	0.0236299	0.591204	0.5806	0.601808
8	0.2	L_0.001274	0.317995	0.0181887	1.92563e-68	1.37437	1.32637	1.4244	0.0351444	0.0253046	0.594662	0.584074	0.60525
8	0.2	L_0.001624	0.345749	0.0190335	9.72702e-74	1.41305	1.36145	1.46692	0.0380253	0.0273789	0.59859	0.588018	0.609161
8	0.2	L_0.002069	0.377349	0.0198576	1.61783e-80	1.45841	1.40291	1.51648	0.0417234	0.0300416	0.60333	0.592779	0.613882
8	0.2	L_0.002637	0.418653	0.020915	3.92281e-89	1.51991	1.45906	1.58373	0.0464434	0.03344	0.609003	0.598481	0.619524
8	0.2	L_0.003360	0.463912	0.021985	7.74236e-99	1.59028	1.52343	1.66056	0.0517902	0.0372898	0.615102	0.604623	0.625581
8	0.2	L_0.004281	0.518212	0.0230605	7.82831e-112	1.67902	1.60508	1.75694	0.0590244	0.0424986	0.62308	0.612653	0.633507
8	0.2	L_0.005456	0.569158	0.0239494	7.6871e-125	1.76678	1.68605	1.85202	0.0663333	0.0477611	0.630474	0.620093	0.640855
8	0.2	L_0.006952	0.615525	0.0248161	8.2301e-136	1.85063	1.7631	1.94324	0.0725806	0.0522593	0.636183	0.625841	0.646526
8	0.2	L_0.008859	0.680287	0.026402	2.10677e-146	1.97444	1.87526	2.07975	0.0787162	0.0566771	0.641656	0.63135	0.651962
8	0.2	L_0.011288	0.734303	0.0283822	1.37798e-147	2.08403	1.97171	2.20376	0.0794557	0.0572095	0.643094	0.632806	0.653382
8	0.2	L_0.014384	0.733178	0.0301941	3.02705e-130	2.08169	1.96252	2.20912	0.0695769	0.0500966	0.633605	0.623271	0.64394
8	0.2	L_0.018330	0.690489	0.0318892	5.72452e-104	1.99469	1.87423	2.12381	0.0545981	0.0393116	0.618584	0.608179	0.628988
8	0.2	L_0.023357	0.62995	0.0336747	4.34981e-78	1.87752	1.75792	2.006	0.0402475	0.0289789	0.601002	0.590498	0.611506
8	0.2	L_0.029764	0.556107	0.0366813	6.45816e-52	1.74387	1.62314	1.87416	0.0261332	0.0188164	0.580986	0.570372	0.591601
8	0.2	L_0.037927	0.515917	0.0411652	4.93688e-36	1.67517	1.54551	1.81617	0.0177156	0.0127556	0.565318	0.554644	0.575992
8	0.2	L_0.048329	0.430861	0.0518663	9.80195e-17	1.53858	1.38987	1.70326	0.00769465	0.00554029	0.543589	0.532858	0.55432
8	0.2	L_0.061585	0.664829	0.116738	1.23334e-08	1.94416	1.5464	2.44384	0.00361649	0.00260394	0.528685	0.517929	0.539441
9	0.2	L_0.001000	0.279513	0.0173544	2.30884e-58	1.32249	1.27837	1.36837	0.0297205	0.0213993	0.585114	0.574505	0.595722
9	0.2	L_0.001274	0.30228	0.0181075	1.45697e-62	1.35294	1.30589	1.40196	0.031983	0.0230283	0.588607	0.578015	0.5992
9	0.2	L_0.001624	0.330209	0.0189381	4.38167e-68	1.39126	1.3407	1.44403	0.0349682	0.0251777	0.593063	0.582493	0.603634
9	0.2	L_0.002069	0.362133	0.0197445	3.89852e-75	1.43639	1.38202	1.49324	0.0387945	0.0279327	0.598399	0.58785	0.608947
9	0.2	L_0.002637	0.403425	0.020792	7.30025e-84	1.49694	1.43735	1.55941	0.0435607	0.0313645	0.604733	0.594209	0.615257
9	0.2	L_0.003360	0.452167	0.0218621	4.96102e-95	1.57172	1.506	1.64077	0.049713	0.0357943	0.612493	0.602008	0.622978
9	0.2	L_0.004281	0.505082	0.0228825	5.76674e-108	1.65712	1.58469	1.73342	0.0569286	0.0409896	0.621124	0.61069	0.631557
9	0.2	L_0.005456	0.558125	0.0237927	1.1004e-121	1.74739	1.66807	1.83114	0.0646327	0.0465367	0.62965	0.619258	0.640043
9	0.2	L_0.006952	0.614975	0.0247816	6.05714e-136	1.84961	1.76225	1.94204	0.0726702	0.0523238	0.637604	0.627256	0.647953
9	0.2	L_0.008859	0.690788	0.0263964	5.86661e-151	1.99529	1.89508	2.10168	0.0812085	0.0584715	0.645676	0.635395	0.655956
9	0.2	L_0.011288	0.746744	0.0282876	1.43573e-153	2.11012	1.99676	2.23093	0.0827563	0.059586	0.647727	0.637488	0.657966
9	0.2	L_0.014384	0.731962	0.029992	1.50354e-131	2.07916	1.9609	2.20556	0.0702414	0.0505751	0.636122	0.625816	0.646427
9	0.2	L_0.018330	0.677483	0.0317969	9.86403e-101	1.96891	1.85034	2.09598	0.0528427	0.0380477	0.617163	0.606737	0.627589
9	0.2	L_0.023357	0.626831	0.0337639	6.15525e-77	1.87167	1.75215	2.00012	0.0396774	0.0285684	0.599509	0.588975	0.610043
9	0.2	L_0.029764	0.557713	0.036708	3.9206e-52	1.74667	1.62568	1.87729	0.0262728	0.0189169	0.580531	0.569903	0.591159
9	0.2	L_0.037927	0.543434	0.0412656	1.32052e-39	1.72191	1.58834	1.86724	0.0195928	0.0141072	0.568502	0.55781	0.579195
9	0.2	L_0.048329	0.520863	0.052139	1.68795e-23	1.68348	1.52	1.86472	0.0111306	0.0080142	0.553471	0.542704	0.564239
9	0.2	L_0.061585	0.855179	0.11715	2.8813e-13	2.35179	1.86921	2.95877	0.00593682	0.00427462	0.537991	0.527201	0.548781
10	0.2	L_0.001000	0.295328	0.0175995	3.39186e-63	1.34357	1.29813	1.39086	0.032333	0.0232803	0.588364	0.577736	0.598991
10	0.2	L_0.001274	0.319349	0.018375	1.17855e-67	1.37623	1.32768	1.42685	0.0347452	0.0250172	0.591923	0.58131	0.602536
10	0.2	L_0.001624	0.347721	0.0192197	3.69025e-73	1.41584	1.36364	1.47036	0.0377344	0.0271695	0.596183	0.585591	0.606775
10	0.2	L_0.002069	0.378514	0.0200154	9.22868e-80	1.46011	1.40411	1.51872	0.041329	0.0297576	0.601175	0.590607	0.611743
10	0.2	L_0.002637	0.415541	0.0210127	4.81955e-87	1.51519	1.45424	1.57911	0.0453068	0.0326217	0.606532	0.595994	0.61707
10	0.2	L_0.003360	0.45733	0.0220434	1.31083e-95	1.57985	1.51326	1.64985	0.0500256	0.0360193	0.612462	0.60196	0.622963
10	0.2	L_0.004281	0.505383	0.0230557	1.67127e-106	1.65762	1.58463	1.73453	0.0560937	0.0403885	0.619583	0.609126	0.63004
10	0.2	L_0.005456	0.545792	0.0238636	8.96324e-116	1.72597	1.64738	1.80893	0.0612446	0.0440972	0.625716	0.615289	0.636143
10	0.2	L_0.006952	0.586373	0.0246746	7.83022e-125	1.79746	1.7129	1.88687	0.0662789	0.047722	0.631633	0.62124	0.642027
10	0.2	L_0.008859	0.653401	0.0261634	1.17501e-137	1.92207	1.82635	2.02361	0.0735099	0.0529284	0.639081	0.628757	0.649404
10	0.2	L_0.011288	0.704819	0.0280059	9.25468e-140	2.02348	1.91581	2.13812	0.0747145	0.0537958	0.641107	0.630821	0.651393
10	0.2	L_0.014384	0.695781	0.0296359	6.90925e-122	2.00527	1.8925	2.12566	0.0644993	0.0464406	0.631612	0.621305	0.641919
10	0.2	L_0.018330	0.652279	0.0314599	1.72204e-95	1.91991	1.80545	2.04243	0.0497712	0.0358361	0.615727	0.605326	0.626128
10	0.2	L_0.023357	0.599661	0.0334238	5.63053e-72	1.8215	1.70629	1.94517	0.0369056	0.0265727	0.598066	0.587553	0.608578
10	0.2	L_0.029764	0.535697	0.0365042	9.33017e-49	1.70864	1.5909	1.83566	0.0244725	0.0176206	0.578501	0.567877	0.589124
10	0.2	L_0.037927	0.511066	0.0412426	2.89815e-35	1.66707	1.5378	1.80766	0.0173239	0.0124735	0.564185	0.553482	0.574888
10	0.2	L_0.048329	0.445346	0.0519589	1.02497e-17	1.56103	1.4099	1.72844	0.00819147	0.005898	0.544867	0.53412	0.555614
10	0.2	L_0.061585	0.697942	0.116947	2.4012e-09	2.00961	1.59782	2.52717	0.00397075	0.00285901	0.531153	0.520384	0.541923
1	0.4	L_0.001000	0.371822	0.0194694	2.6346e-81	1.45038	1.39624	1.50698	0.0422257	0.0304033	0.602548	0.59201	0.613086
1	0.4	L_0.001274	0.39279	0.0200127	9.09268e-86	1.48111	1.42432	1.54056	0.0446744	0.0321663	0.605715	0.595195	0.616235
1	0.4	L_0.001624	0.415575	0.0205481	5.96014e-91	1.51524	1.45562	1.57773	0.0475282	0.0342211	0.609245	0.598743	0.619747
1	0.4	L_0.002069	0.444049	0.0212217	3.2154e-97	1.55901	1.4957	1.62546	0.0509983	0.0367197	0.613223	0.602741	0.623704
1	0.4	L_0.002637	0.478833	0.0220245	8.41433e-105	1.61419	1.54623	1.68566	0.0552195	0.039759	0.617829	0.607375	0.628282
1	0.4	L_0.003360	0.519271	0.0228763	4.57275e-114	1.6808	1.60737	1.75818	0.0604053	0.0434929	0.623364	0.612949	0.633779
1	0.4	L_0.004281	0.56289	0.0237526	3.77344e-124	1.75574	1.67617	1.83974	0.0660901	0.047586	0.629313	0.618933	0.639692
1	0.4	L_0.005456	0.607043	0.024555	6.23441e-135	1.835	1.74911	1.92585	0.0722342	0.0520099	0.635415	0.625063	0.645766
1	0.4	L_0.006952	0.651835	0.025463	1.55126e-144	1.91906	1.826	2.01768	0.07771	0.0559526	0.640697	0.630373	0.65102
1	0.4	L_0.008859	0.703583	0.0268207	1.12082e-151	2.02098	1.9179	2.13053	0.0817374	0.0588524	0.645029	0.634747	0.655311
1	0.4	L_0.011288	0.739811	0.0286297	3.09319e-147	2.09554	1.98163	2.217	0.0790831	0.0569412	0.643497	0.63321	0.653784
1	0.4	L_0.014384	0.718154	0.0301814	3.80104e-125	2.05064	1.93328	2.1761	0.0664861	0.0478712	0.631158	0.620791	0.641525
1	0.4	L_0.018330	0.644222	0.0313328	6.18174e-94	1.9045	1.79141	2.02554	0.0490087	0.0352871	0.611972	0.601494	0.62245
1	0.4	L_0.023357	0.577489	0.0327192	1.02084e-69	1.78156	1.67118	1.89989	0.0357318	0.0257276	0.594644	0.584067	0.605222
1	0.4	L_0.029764	0.50226	0.0349178	6.51542e-47	1.65245	1.54336	1.76976	0.0234983	0.0169192	0.575982	0.565324	0.58664
1	0.4	L_0.037927	0.483132	0.0392872	9.3475e-35	1.62114	1.50117	1.75113	0.0170586	0.0122825	0.564115	0.553406	0.574823
1	0.4	L_0.048329	0.412826	0.0483548	1.37241e-17	1.51108	1.37447	1.66136	0.00813366	0.00585638	0.545963	0.53521	0.556716
1	0.4	L_0.061585	0.530141	0.0898691	3.65633e-09	1.69917	1.42466	2.02635	0.00387989	0.00279359	0.532848	0.522073	0.543622
2	0.4	L_0.001000	0.360561	0.0196163	1.87683e-75	1.43413	1.3802	1.49052	0.0389763	0.0280636	0.598404	0.587819	0.608989
2	0.4	L_0.001274	0.379735	0.0201366	2.52913e-79	1.4619	1.40549	1.52094	0.0410842	0.0295813	0.601391	0.590824	0.611959
2	0.4	L_0.001624	0.401236	0.0206499	4.27445e-84	1.49367	1.4346	1.55557	0.0436904	0.0314579	0.60488	0.594331	0.615429
2	0.4	L_0.002069	0.429112	0.0213037	3.12466e-90	1.53589	1.47328	1.60161	0.0470534	0.0338793	0.609122	0.598593	0.61965
2	0.4	L_0.002637	0.462972	0.0220742	1.14788e-97	1.58879	1.52173	1.65928	0.0511486	0.0368279	0.614095	0.603596	0.624594
2	0.4	L_0.003360	0.502438	0.0228889	8.43848e-107	1.65275	1.58048	1.72886	0.0562111	0.040473	0.619844	0.60939	0.630299
2	0.4	L_0.004281	0.545451	0.02372	5.18522e-117	1.72539	1.64728	1.80781	0.0619193	0.044583	0.626125	0.615715	0.636535
2	0.4	L_0.005456	0.591077	0.0244947	1.18604e-128	1.80593	1.72159	1.8951	0.0685138	0.0493312	0.632711	0.622339	0.643084
2	0.4	L_0.006952	0.636319	0.0253316	3.04221e-139	1.88951	1.79834	1.98609	0.0745531	0.0536795	0.638577	0.62824	0.648915
2	0.4	L_0.008859	0.693443	0.0267396	2.81587e-148	2.00059	1.89884	2.10869	0.0797512	0.0574223	0.643577	0.633278	0.653875
2	0.4	L_0.011288	0.73609	0.0285083	5.25494e-147	2.08776	1.97474	2.20824	0.0790125	0.0568904	0.643728	0.633451	0.654005
2	0.4	L_0.014384	0.717645	0.0299304	4.81969e-127	2.0496	1.93325	2.17392	0.0675736	0.0486542	0.633668	0.623333	0.644003
2	0.4	L_0.018330	0.661195	0.031205	1.21164e-99	1.93711	1.82254	2.05971	0.0521398	0.0375416	0.61728	0.606839	0.627722
2	0.4	L_0.023357	0.604204	0.0327452	5.05659e-76	1.8298	1.71635	1.95144	0.0391136	0.0281625	0.600374	0.589823	0.610925
2	0.4	L_0.029764	0.533352	0.0350089	2.07876e-52	1.70464	1.59182	1.82599	0.0263946	0.0190046	0.581671	0.571026	0.592316
2	0.4	L_0.037927	0.506865	0.0394576	9.07923e-38	1.66008	1.53672	1.79379	0.0186268	0.0134116	0.567232	0.55652	0.577944
2	0.4	L_0.048329	0.425981	0.048649	2.01908e-18	1.53109	1.39188	1.68433	0.00855748	0.00616154	0.54652	0.535756	0.557285
2	0.4	L_0.061585	0.535303	0.0900406	2.76242e-09	1.70797	1.43155	2.03753	0.00394106	0.00283763	0.52985	0.51907	0.54063
3	0.4	L_0.001000	0.371281	0.0196093	5.99356e-80	1.44959	1.3951	1.50657	0.0414162	0.0298204	0.602224	0.591666	0.612782
3	0.4	L_0.001274	0.391677	0.0201465	3.44291e-84	1.47946	1.42235	1.53925	0.0437503	0.031501	0.605013	0.594473	0.615553
3	0.4	L_0.001624	0.414008	0.02067	3.05041e-89	1.51287	1.45299	1.57563	0.0465406	0.03351	0.60823	0.597709	0.618751
3	0.4	L_0.002069	0.443098	0.0213312	7.70335e-96	1.55752	1.49396	1.62426	0.0501961	0.0361421	0.612248	0.601751	0.622744
3	0.4	L_0.002637	0.479074	0.0221266	5.87656e-104	1.61458	1.54629	1.6864	0.0547224	0.0394011	0.617161	0.606694	0.627627
3	0.4	L_0.003360	0.521503	0.0229621	3.45384e-114	1.68456	1.61069	1.7624	0.0604537	0.0435277	0.623249	0.612829	0.633669
3	0.4	L_0.004281	0.568741	0.0238137	4.61227e-126	1.76604	1.6858	1.85076	0.0671448	0.0483454	0.630279	0.61991	0.640648
3	0.4	L_0.005456	0.615666	0.0245454	7.6727e-139	1.85089	1.76429	1.94249	0.0743902	0.0535622	0.637732	0.627412	0.648052
3	0.4	L_0.006952	0.665076	0.0254201	6.93446e-151	1.94464	1.8505	2.0444	0.0812614	0.0585096	0.644526	0.634245	0.654806
3	0.4	L_0.008859	0.728271	0.0268718	9.41459e-162	2.0715	1.96565	2.18402	0.0875305	0.0630235	0.650718	0.640482	0.660953
3	0.4	L_0.011288	0.7729	0.0286897	7.48182e-160	2.16604	2.04808	2.29188	0.0864024	0.0622112	0.650384	0.640163	0.660606
3	0.4	L_0.014384	0.745544	0.0299356	6.57982e-137	2.10759	1.98793	2.23546	0.073085	0.0526225	0.638629	0.628367	0.648891
3	0.4	L_0.018330	0.675128	0.0309976	3.58884e-105	1.96428	1.84887	2.08776	0.0551653	0.03972	0.620242	0.60988	0.630605
3	0.4	L_0.023357	0.609266	0.032482	1.69641e-78	1.83908	1.72595	1.96034	0.0404609	0.0291325	0.601879	0.591388	0.61237
3	0.4	L_0.029764	0.521581	0.0346956	4.45851e-51	1.68469	1.57416	1.80351	0.0256965	0.0185019	0.580444	0.56983	0.591057
3	0.4	L_0.037927	0.490175	0.03902	3.40939e-36	1.6326	1.51257	1.76258	0.0178024	0.012818	0.566457	0.555778	0.577135
3	0.4	L_0.048329	0.390903	0.0482386	5.33829e-16	1.47832	1.34497	1.62495	0.00732778	0.00527613	0.543829	0.533088	0.554571
3	0.4	L_0.061585	0.487552	0.089906	5.86392e-08	1.62832	1.36515	1.94199	0.00328015	0.00236177	0.529107	0.51834	0.539874
4	0.4	L_0.001000	0.368517	0.0195459	2.72832e-79	1.44559	1.39142	1.50223	0.0410782	0.029577	0.601013	0.590458	0.611568
4	0.4	L_0.001274	0.388487	0.0200788	2.11305e-83	1.47475	1.41801	1.53414	0.0433336	0.0312009	0.603987	0.593448	0.614525
4	0.4	L_0.001624	0.410814	0.0206109	2.15413e-88	1.50805	1.44853	1.57043	0.0460835	0.0331809	0.607375	0.596855	0.617895
4	0.4	L_0.002069	0.439866	0.0212906	7.91867e-95	1.5525	1.48925	1.61889	0.0496445	0.0357449	0.6114	0.600899	0.621901
4	0.4	L_0.002637	0.475491	0.0220999	1.11322e-102	1.6088	1.54084	1.68028	0.0540123	0.0388898	0.616322	0.605849	0.626795
4	0.4	L_0.003360	0.519267	0.0229737	4.08156e-113	1.6808	1.60705	1.7585	0.0598448	0.0430893	0.622711	0.612278	0.633144
4	0.4	L_0.004281	0.566277	0.0238642	1.80261e-124	1.7617	1.68149	1.84639	0.0662369	0.0476917	0.629687	0.619295	0.64008
4	0.4	L_0.005456	0.611356	0.0246289	5.10095e-136	1.84293	1.75641	1.93445	0.0727949	0.0524136	0.636514	0.626158	0.646871
4	0.4	L_0.006952	0.657359	0.0255129	2.14615e-146	1.92969	1.83594	2.02906	0.0787654	0.0567125	0.642074	0.631749	0.652398
4	0.4	L_0.008859	0.713216	0.0269213	1.18008e-154	2.04054	1.93609	2.15159	0.0835519	0.0601588	0.646579	0.636296	0.656861
4	0.4	L_0.011288	0.747013	0.0285979	2.0914e-150	2.11069	1.99609	2.2329	0.0810292	0.0583424	0.645107	0.634842	0.655372
4	0.4	L_0.014384	0.725632	0.0298969	3.95814e-130	2.06604	1.94888	2.19122	0.0693305	0.0499192	0.634665	0.624361	0.644969
4	0.4	L_0.018330	0.656072	0.0310537	4.49099e-99	1.92721	1.81377	2.04857	0.0518555	0.0373369	0.615994	0.605576	0.626412
4	0.4	L_0.023357	0.593173	0.0326057	5.93765e-74	1.80972	1.69798	1.9295	0.0380222	0.0273767	0.598165	0.587624	0.608706
4	0.4	L_0.029764	0.516853	0.0348886	1.18238e-49	1.67674	1.56614	1.79568	0.0249453	0.0179611	0.578624	0.567989	0.58926
4	0.4	L_0.037927	0.497986	0.0393903	1.23329e-36	1.6454	1.52333	1.7777	0.0180353	0.0129857	0.56619	0.555486	0.576895
4	0.4	L_0.048329	0.417496	0.0487727	1.12829e-17	1.51816	1.37978	1.6705	0.0081782	0.00588845	0.545013	0.534228	0.555799
4	0.4	L_0.061585	0.505346	0.0903254	2.20964e-08	1.65756	1.38852	1.97849	0.00349095	0.00251354	0.529974	0.519194	0.540754
5	0.4	L_0.001000	0.359037	0.0195037	1.11916e-75	1.43195	1.3784	1.48793	0.0391067	0.0281575	0.598733	0.588168	0.609297
5	0.4	L_0.001274	0.377925	0.0200325	2.18968e-79	1.45925	1.40324	1.51788	0.0411337	0.029617	0.601394	0.590845	0.611942
5	0.4	L_0.001624	0.398343	0.0205422	9.12156e-84	1.48935	1.43076	1.55075	0.0435334	0.0313448	0.60439	0.593861	0.61492
5	0.4	L_0.002069	0.42605	0.0212063	8.8965e-90	1.5312	1.46906	1.59641	0.04684	0.0337257	0.608334	0.597823	0.618844
5	0.4	L_0.002637	0.461453	0.021998	1.06313e-97	1.58638	1.51965	1.65652	0.0512172	0.0368773	0.613448	0.602965	0.623932
5	0.4	L_0.003360	0.503978	0.0228278	5.21651e-108	1.65529	1.58311	1.73132	0.0569498	0.0410048	0.619888	0.60945	0.630327
5	0.4	L_0.004281	0.552424	0.0236912	2.93492e-120	1.73746	1.65891	1.82036	0.0638199	0.0459514	0.627459	0.617067	0.637851
5	0.4	L_0.005456	0.597306	0.0244189	3.86268e-132	1.81722	1.73261	1.90667	0.0705315	0.0507839	0.63479	0.624438	0.645141
5	0.4	L_0.006952	0.642168	0.025222	5.38705e-143	1.9006	1.80928	1.99731	0.0766878	0.0552166	0.641182	0.630877	0.651486
5	0.4	L_0.008859	0.695226	0.0265917	1.13866e-150	2.00416	1.90278	2.11184	0.0810571	0.0583626	0.645778	0.635519	0.656037
5	0.4	L_0.011288	0.729343	0.0283009	1.87502e-146	2.07372	1.96225	2.19249	0.0786161	0.0566049	0.644213	0.633965	0.654462
5	0.4	L_0.014384	0.702244	0.0296611	6.43924e-124	2.01828	1.90469	2.13956	0.0657827	0.0473647	0.632118	0.6218	0.642437
5	0.4	L_0.018330	0.635896	0.03091	4.83982e-94	1.88871	1.77803	2.00708	0.0490929	0.0353477	0.612717	0.602283	0.623152
5	0.4	L_0.023357	0.573594	0.0324205	4.80311e-70	1.77463	1.66566	1.8914	0.0359232	0.0258653	0.594861	0.584319	0.605403
5	0.4	L_0.029764	0.504097	0.0346727	6.88541e-48	1.65549	1.54694	1.77217	0.0240132	0.01729	0.576712	0.566088	0.587335
5	0.4	L_0.037927	0.476005	0.0390057	2.97808e-34	1.60963	1.49133	1.73773	0.0167955	0.0120931	0.563529	0.55285	0.574208
5	0.4	L_0.048329	0.412691	0.0481407	1.0118e-17	1.51088	1.37486	1.66043	0.0082014	0.00590515	0.545947	0.535231	0.556662
5	0.4	L_0.061585	0.576205	0.0898637	1.43634e-10	1.77927	1.49186	2.12189	0.00458346	0.00330017	0.533921	0.523163	0.544679
6	0.4	L_0.001000	0.379894	0.0196242	1.73028e-83	1.46213	1.40713	1.51966	0.043392	0.031243	0.604347	0.5938	0.614894
6	0.4	L_0.001274	0.399521	0.0201588	2.05326e-87	1.49111	1.43353	1.55141	0.0455495	0.0327964	0.607041	0.59651	0.617571
6	0.4	L_0.001624	0.420894	0.0206812	4.50434e-92	1.52332	1.46301	1.58656	0.0481211	0.034648	0.610038	0.599526	0.62055
6	0.4	L_0.002069	0.449546	0.0213578	2.37196e-98	1.5676	1.50355	1.63486	0.0515989	0.0371521	0.613959	0.603466	0.624453
6	0.4	L_0.002637	0.484818	0.0221567	3.90989e-106	1.62388	1.55511	1.69622	0.0559235	0.0402659	0.618921	0.608455	0.629387
6	0.4	L_0.003360	0.524931	0.0230029	2.88576e-115	1.69034	1.61609	1.7686	0.0610159	0.0439325	0.62464	0.614209	0.63507
6	0.4	L_0.004281	0.567399	0.0238351	2.9517e-125	1.76367	1.68347	1.84836	0.066629	0.0479741	0.630706	0.620316	0.641097
6	0.4	L_0.005456	0.610304	0.0245823	4.58507e-136	1.84099	1.75472	1.93224	0.0727495	0.0523809	0.637028	0.626674	0.647382
6	0.4	L_0.006952	0.656576	0.0254779	1.90151e-146	1.92818	1.83462	2.02733	0.0786443	0.0566253	0.642582	0.632261	0.652903
6	0.4	L_0.008859	0.709067	0.0268697	1.82629e-153	2.03209	1.92826	2.14246	0.0827302	0.0595672	0.646223	0.635938	0.656509
6	0.4	L_0.011288	0.743266	0.0286032	7.24771e-149	2.10279	1.9886	2.22456	0.0800494	0.057637	0.644666	0.634386	0.654945
6	0.4	L_0.014384	0.717113	0.0298998	4.09591e-127	2.04851	1.93233	2.17263	0.0675514	0.0486382	0.633617	0.623296	0.643938
6	0.4	L_0.018330	0.646434	0.0309461	6.74009e-97	1.90872	1.79673	2.02848	0.0505778	0.0364169	0.615518	0.605106	0.625931
6	0.4	L_0.023357	0.583444	0.0324161	1.99904e-72	1.7922	1.68215	1.9101	0.0371437	0.0267441	0.597921	0.587406	0.608437
6	0.4	L_0.029764	0.509168	0.0348184	1.98797e-48	1.66391	1.55436	1.78168	0.0242784	0.0174808	0.578002	0.567375	0.588629
6	0.4	L_0.037927	0.488049	0.039198	1.38309e-35	1.62914	1.50883	1.75945	0.0174789	0.0125851	0.565843	0.555161	0.576525
6	0.4	L_0.048329	0.409976	0.0486397	3.49129e-17	1.50678	1.3698	1.65755	0.00793011	0.00570982	0.544374	0.533616	0.555133
6	0.4	L_0.061585	0.501476	0.0901542	2.66042e-08	1.65116	1.38363	1.97019	0.00345117	0.0024849	0.52879	0.518014	0.539565
7	0.4	L_0.001000	0.354237	0.0194728	6.03612e-74	1.42509	1.37188	1.4807	0.0380987	0.0274318	0.598124	0.587572	0.608676
7	0.4	L_0.001274	0.373499	0.0199926	6.95987e-78	1.45281	1.39714	1.51105	0.0402417	0.0289748	0.600918	0.590384	0.611451
7	0.4	L_0.001624	0.394498	0.0204981	1.53851e-82	1.48364	1.42539	1.54466	0.0427857	0.0308065	0.604088	0.593574	0.614601
7	0.4	L_0.002069	0.422628	0.0211562	8.81671e-89	1.52597	1.46418	1.59079	0.0462129	0.0332741	0.608115	0.597622	0.618608
7	0.4	L_0.002637	0.457565	0.021933	1.18819e-96	1.58022	1.51394	1.64988	0.0505643	0.0364072	0.613043	0.602578	0.623509
7	0.4	L_0.003360	0.500019	0.0227701	7.02538e-107	1.64875	1.57703	1.72428	0.0562546	0.0405043	0.619206	0.608782	0.629631
7	0.4	L_0.004281	0.545334	0.0236273	7.23955e-118	1.72519	1.64739	1.80727	0.0624268	0.0449484	0.625734	0.615349	0.636119
7	0.4	L_0.005456	0.591995	0.0244251	9.02661e-130	1.80759	1.72341	1.89659	0.0691879	0.0498165	0.632693	0.622336	0.64305
7	0.4	L_0.006952	0.64056	0.0252825	1.27885e-141	1.89754	1.80616	1.99434	0.0759217	0.054665	0.639781	0.629463	0.650099
7	0.4	L_0.008859	0.694368	0.0266053	3.76123e-150	2.00244	1.9011	2.11009	0.0807397	0.058134	0.64518	0.634915	0.655446
7	0.4	L_0.011288	0.731253	0.0283965	3.09666e-146	2.07768	1.96564	2.1971	0.0784569	0.0564903	0.644035	0.63377	0.654299
7	0.4	L_0.014384	0.700748	0.0296915	3.76484e-123	2.01526	1.90173	2.13648	0.0652896	0.0470096	0.631954	0.621629	0.642279
7	0.4	L_0.018330	0.629111	0.0308461	1.84667e-92	1.87594	1.76622	1.99325	0.0481616	0.0346772	0.612894	0.602457	0.623331
7	0.4	L_0.023357	0.568423	0.0323578	4.42683e-69	1.76548	1.65726	1.8814	0.0353785	0.0254731	0.594866	0.584325	0.605407
7	0.4	L_0.029764	0.498098	0.0346331	6.70254e-47	1.64559	1.5378	1.76143	0.023501	0.0169211	0.57553	0.564906	0.586153
7	0.4	L_0.037927	0.468666	0.0391205	4.51898e-33	1.59786	1.48009	1.72541	0.0161894	0.0116566	0.561426	0.550728	0.572125
7	0.4	L_0.048329	0.384283	0.0483704	1.94829e-15	1.46856	1.33575	1.61465	0.00704536	0.00507279	0.541983	0.531246	0.55272
7	0.4	L_0.061585	0.483519	0.0898905	7.4912e-08	1.62177	1.3597	1.93412	0.00322739	0.00232378	0.526787	0.516009	0.537566
8	0.4	L_0.001000	0.37726	0.0195445	5.11043e-83	1.45828	1.40364	1.51542	0.0431092	0.0310394	0.605032	0.594495	0.615569
8	0.4	L_0.001274	0.395685	0.0200637	1.41355e-86	1.4854	1.4283	1.54518	0.045066	0.0324483	0.607507	0.596985	0.618029
8	0.4	L_0.001624	0.41623	0.0205759	5.43922e-91	1.51623	1.4565	1.57885	0.0474979	0.0341993	0.610441	0.599937	0.620945
8	0.4	L_0.002069	0.442925	0.0212372	1.34122e-96	1.55725	1.49397	1.62368	0.0505926	0.0364275	0.613936	0.603451	0.624421
8	0.4	L_0.002637	0.475939	0.0220272	1.54962e-103	1.60952	1.54174	1.68079	0.0544373	0.0391958	0.6182	0.60774	0.62866
8	0.4	L_0.003360	0.515071	0.0228607	2.06791e-112	1.67376	1.60067	1.75075	0.0593738	0.0427502	0.623491	0.613071	0.633912
8	0.4	L_0.004281	0.561486	0.0237225	7.54731e-124	1.75328	1.67391	1.83705	0.0657979	0.0473756	0.630147	0.619771	0.640522
8	0.4	L_0.005456	0.606967	0.0244606	6.31759e-136	1.83486	1.74929	1.92534	0.0726496	0.052309	0.636921	0.626593	0.64725
8	0.4	L_0.006952	0.651858	0.0252894	1.6528e-146	1.9191	1.82666	2.01704	0.0787445	0.0566974	0.642325	0.632037	0.652613
8	0.4	L_0.008859	0.707441	0.0267239	2.02411e-154	2.02879	1.92568	2.13837	0.0834159	0.0600609	0.646301	0.636043	0.65656
8	0.4	L_0.011288	0.749677	0.0285582	6.98557e-152	2.11632	2.00158	2.23869	0.0820226	0.0590577	0.645554	0.635298	0.655811
8	0.4	L_0.014384	0.732503	0.0299861	8.60423e-132	2.08028	1.96199	2.20673	0.0704981	0.0507599	0.634553	0.624236	0.64487
8	0.4	L_0.018330	0.673259	0.0310734	4.22578e-104	1.96062	1.84515	2.08418	0.0546745	0.0393666	0.618483	0.60809	0.628877
8	0.4	L_0.023357	0.606387	0.0324445	5.97206e-78	1.83379	1.72112	1.95456	0.0401723	0.0289248	0.600809	0.590317	0.611302
8	0.4	L_0.029764	0.526084	0.0347056	6.65966e-52	1.69229	1.58123	1.81169	0.0261285	0.018813	0.580701	0.570099	0.591303
8	0.4	L_0.037927	0.484348	0.0389379	1.60548e-35	1.62312	1.50402	1.75205	0.0174532	0.0125666	0.56544	0.554779	0.576101
8	0.4	L_0.048329	0.384911	0.0482196	1.43431e-15	1.46948	1.33698	1.61518	0.00711167	0.00512053	0.543283	0.532562	0.554003
8	0.4	L_0.061585	0.47901	0.0897328	9.38853e-08	1.61448	1.354	1.92482	0.00317864	0.00228868	0.527961	0.517211	0.538712
9	0.4	L_0.001000	0.360773	0.019454	8.9639e-77	1.43444	1.38093	1.49037	0.0397056	0.0285887	0.599593	0.589045	0.61014
9	0.4	L_0.001274	0.379993	0.0199758	1.10761e-80	1.46227	1.4063	1.52085	0.0418406	0.030126	0.602469	0.591938	0.613001
9	0.4	L_0.001624	0.400913	0.0204846	2.71149e-85	1.49319	1.43461	1.55456	0.0443661	0.0319443	0.605787	0.595274	0.616301
9	0.4	L_0.002069	0.42823	0.021138	2.97135e-91	1.53454	1.47246	1.59967	0.0476396	0.0343014	0.609917	0.599423	0.620411
9	0.4	L_0.002637	0.461327	0.0219168	2.33496e-98	1.58618	1.5197	1.65605	0.0515661	0.0371285	0.614788	0.604318	0.625258
9	0.4	L_0.003360	0.502166	0.0227518	5.94096e-108	1.6523	1.58048	1.72792	0.056915	0.0409798	0.620911	0.610477	0.631344
9	0.4	L_0.004281	0.546794	0.0235843	6.50613e-119	1.7277	1.64994	1.80976	0.063083	0.0454209	0.627739	0.617347	0.63813
9	0.4	L_0.005456	0.593601	0.0243415	2.38364e-131	1.8105	1.72647	1.89933	0.0701365	0.0504995	0.635187	0.624837	0.645537
9	0.4	L_0.006952	0.646707	0.0252501	1.12107e-144	1.90924	1.81742	2.00652	0.0777204	0.0559601	0.642502	0.6322	0.652804
9	0.4	L_0.008859	0.712246	0.0266967	8.21581e-157	2.03856	1.93506	2.14855	0.0846709	0.0609645	0.648919	0.638676	0.659162
9	0.4	L_0.011288	0.755828	0.0284482	1.56825e-155	2.12937	2.01436	2.25201	0.0840012	0.0604824	0.648792	0.638569	0.659014
9	0.4	L_0.014384	0.728554	0.0298002	5.29026e-132	2.07208	1.95497	2.19723	0.0705772	0.0508169	0.636311	0.626011	0.646611
9	0.4	L_0.018330	0.663811	0.0310418	1.86618e-101	1.94218	1.82792	2.06446	0.0532802	0.0383627	0.617393	0.606969	0.627818
9	0.4	L_0.023357	0.607203	0.0325566	1.24661e-77	1.83529	1.72215	1.95659	0.0400647	0.0288473	0.600121	0.589595	0.610647
9	0.4	L_0.029764	0.530324	0.0347249	1.17267e-52	1.69948	1.5879	1.81947	0.0265595	0.0191233	0.580626	0.570013	0.59124
9	0.4	L_0.037927	0.517429	0.0390843	5.23904e-40	1.67771	1.55419	1.81153	0.0198059	0.0142606	0.569599	0.558924	0.580273
9	0.4	L_0.048329	0.472726	0.0485121	1.94761e-22	1.60436	1.45889	1.76449	0.0105989	0.00763137	0.553011	0.542263	0.563759
9	0.4	L_0.061585	0.643632	0.0901974	9.62131e-13	1.90338	1.59489	2.27141	0.00567457	0.00408579	0.53709	0.526305	0.547876
10	0.4	L_0.001000	0.376857	0.0197308	2.52918e-81	1.4577	1.40257	1.51536	0.0422	0.0303847	0.602098	0.591528	0.612667
10	0.4	L_0.001274	0.396371	0.0202531	2.73921e-85	1.48642	1.42875	1.54681	0.0443727	0.0319492	0.605032	0.594482	0.615582
10	0.4	L_0.001624	0.416288	0.0207506	1.603e-89	1.51632	1.45608	1.57948	0.0466979	0.0336233	0.608099	0.597569	0.61863
10	0.4	L_0.002069	0.440974	0.0213752	1.47228e-94	1.55422	1.49066	1.62095	0.0494664	0.0356167	0.611625	0.601115	0.622136
10	0.4	L_0.002637	0.470961	0.0221279	1.6098e-100	1.60153	1.53378	1.67278	0.052758	0.0379867	0.615812	0.605325	0.6263
10	0.4	L_0.003360	0.506449	0.0229259	3.88416e-108	1.65939	1.58672	1.73594	0.0569936	0.0410364	0.620785	0.610332	0.631238
10	0.4	L_0.004281	0.545671	0.0237248	4.66431e-117	1.72577	1.64763	1.80822	0.0619928	0.0446359	0.62632	0.615905	0.636734
10	0.4	L_0.005456	0.581283	0.0243863	1.39948e-125	1.78833	1.70517	1.87623	0.066763	0.0480706	0.631908	0.621526	0.642291
10	0.4	L_0.006952	0.620635	0.0251344	1.28339e-134	1.86011	1.77103	1.95442	0.0718377	0.0517244	0.637754	0.627411	0.648098
10	0.4	L_0.008859	0.677336	0.0264398	9.61304e-145	1.96863	1.86959	2.07377	0.0775917	0.0558674	0.643606	0.633329	0.653884
10	0.4	L_0.011288	0.715678	0.0281082	5.26094e-143	2.04557	1.93634	2.16191	0.0765823	0.0551406	0.643351	0.633101	0.653601
10	0.4	L_0.014384	0.691467	0.0293919	2.22103e-122	1.99664	1.88526	2.11549	0.0647913	0.0466508	0.632259	0.621966	0.642552
10	0.4	L_0.018330	0.632795	0.0306175	6.75454e-95	1.88287	1.77353	1.9997	0.0494362	0.0355949	0.615465	0.605072	0.625858
10	0.4	L_0.023357	0.573309	0.032146	3.81331e-71	1.77413	1.66607	1.88983	0.0364511	0.0262455	0.597711	0.587211	0.608212
10	0.4	L_0.029764	0.503943	0.0344835	2.28615e-48	1.65524	1.54727	1.77124	0.0242688	0.017474	0.57802	0.567409	0.58863
10	0.4	L_0.037927	0.483514	0.0390334	3.06549e-35	1.62176	1.50249	1.75093	0.0173151	0.0124672	0.564658	0.553972	0.575344
10	0.4	L_0.048329	0.407006	0.0483792	4.00261e-17	1.50231	1.36643	1.65179	0.00789977	0.00568797	0.544934	0.534206	0.555663
10	0.4	L_0.061585	0.523995	0.0901413	6.13491e-09	1.68876	1.41518	2.01502	0.00376844	0.00271334	0.530761	0.519994	0.541528
1	0.5	L_0.001000	0.405194	0.0202462	4.21103e-89	1.49959	1.44144	1.56051	0.0465164	0.0334927	0.607929	0.597422	0.618437
1	0.5	L_0.001274	0.423688	0.0206908	3.44177e-93	1.52759	1.46707	1.59103	0.0487719	0.0351166	0.610661	0.600171	0.621151
1	0.5	L_0.001624	0.445556	0.0211902	3.75022e-98	1.56136	1.49805	1.62781	0.0515202	0.0370955	0.613861	0.60339	0.624331
1	0.5	L_0.002069	0.471014	0.0217646	7.33553e-104	1.60162	1.53496	1.67168	0.0547018	0.0393863	0.617354	0.606904	0.627804
1	0.5	L_0.002637	0.503114	0.0224889	7.43578e-111	1.65386	1.5828	1.72868	0.0586125	0.042202	0.621524	0.6111	0.631948
1	0.5	L_0.003360	0.540621	0.023252	1.4063e-119	1.71707	1.64085	1.79745	0.0635193	0.045735	0.626644	0.616255	0.637034
1	0.5	L_0.004281	0.581014	0.0240296	3.69427e-129	1.78785	1.70591	1.87442	0.0689453	0.0496418	0.632258	0.6219	0.642616
1	0.5	L_0.005456	0.623521	0.0247853	1.18694e-139	1.86548	1.77737	1.95874	0.0749449	0.0539617	0.638167	0.627837	0.648496
1	0.5	L_0.006952	0.666679	0.0256472	5.75729e-149	1.94776	1.85265	2.0486	0.0802736	0.0577984	0.643266	0.632968	0.653564
1	0.5	L_0.008859	0.713066	0.0269133	1.10755e-154	2.04024	1.93583	2.15123	0.0835051	0.0601251	0.646838	0.636574	0.657101
1	0.5	L_0.011288	0.739708	0.0285377	3.92398e-148	2.09532	1.98179	2.21637	0.0796349	0.0573385	0.644219	0.633943	0.654496
1	0.5	L_0.014384	0.709035	0.029838	8.09267e-125	2.03203	1.91702	2.15489	0.0663176	0.0477498	0.631114	0.62075	0.641477
1	0.5	L_0.018330	0.630152	0.0307318	1.94656e-93	1.8779	1.76846	1.99488	0.0487338	0.0350892	0.611678	0.601202	0.622154
1	0.5	L_0.023357	0.558675	0.031771	3.24191e-69	1.74835	1.64307	1.86101	0.0354572	0.0255298	0.594323	0.583749	0.604897
1	0.5	L_0.029764	0.484282	0.0338202	1.65693e-46	1.62301	1.51911	1.73448	0.0232788	0.0167612	0.575551	0.564895	0.586208
1	0.5	L_0.037927	0.452747	0.0372288	5.00127e-34	1.57263	1.46212	1.69186	0.0166761	0.0120071	0.563624	0.552917	0.574331
1	0.5	L_0.048329	0.373805	0.0453517	1.68842e-16	1.45325	1.32967	1.58839	0.00758209	0.00545923	0.544516	0.533769	0.555263
1	0.5	L_0.061585	0.437753	0.0770697	1.34723e-08	1.54922	1.33194	1.80176	0.00359747	0.00259024	0.532387	0.521615	0.543159
2	0.5	L_0.001000	0.393969	0.0203793	2.90067e-83	1.48285	1.42497	1.54348	0.0432481	0.0311394	0.60406	0.593507	0.614613
2	0.5	L_0.001274	0.411084	0.0208017	6.32189e-87	1.50845	1.44838	1.57144	0.0452535	0.0325833	0.606717	0.596183	0.617252
2	0.5	L_0.001624	0.431629	0.0212785	1.753e-91	1.53976	1.47707	1.60556	0.0477569	0.0343858	0.609903	0.599387	0.620418
2	0.5	L_0.002069	0.456427	0.0218309	4.58761e-97	1.57842	1.51253	1.64767	0.0508332	0.0366008	0.613621	0.603127	0.624116
2	0.5	L_0.002637	0.487884	0.0225283	5.27679e-104	1.62887	1.55874	1.70267	0.0546765	0.039368	0.618041	0.607574	0.628507
2	0.5	L_0.003360	0.523743	0.023249	2.23137e-112	1.68833	1.61339	1.76734	0.0593435	0.0427283	0.623255	0.612828	0.633682
2	0.5	L_0.004281	0.562466	0.0239807	1.17663e-121	1.75499	1.6747	1.83978	0.0645513	0.0464781	0.628844	0.618455	0.639233
2	0.5	L_0.005456	0.605557	0.0247043	1.0946e-132	1.83227	1.74599	1.92354	0.0708178	0.05099	0.634953	0.624599	0.645306
2	0.5	L_0.006952	0.649971	0.0255154	3.8587e-143	1.91549	1.82241	2.01413	0.0767971	0.0552952	0.640729	0.630413	0.651045
2	0.5	L_0.008859	0.701603	0.0268256	8.81967e-151	2.01698	1.91408	2.12634	0.0811978	0.0584638	0.645002	0.634721	0.655283
2	0.5	L_0.011288	0.735725	0.0284297	1.15629e-147	2.087	1.97433	2.2071	0.0794076	0.0571748	0.64422	0.633951	0.654489
2	0.5	L_0.014384	0.709861	0.0296291	7.59039e-127	2.03371	1.91939	2.15579	0.0674721	0.0485811	0.633543	0.623208	0.643878
2	0.5	L_0.018330	0.64613	0.0306331	9.31922e-99	1.90814	1.7973	2.02663	0.0516482	0.0371876	0.616663	0.606219	0.627108
2	0.5	L_0.023357	0.582103	0.0317957	7.19678e-75	1.7898	1.68195	1.90522	0.0384884	0.0277124	0.599564	0.589013	0.610115
2	0.5	L_0.029764	0.510419	0.0338832	2.79131e-51	1.66599	1.55916	1.78065	0.025791	0.0185699	0.580576	0.569934	0.591218
2	0.5	L_0.037927	0.469738	0.0373239	2.53868e-36	1.59957	1.4869	1.72118	0.0178675	0.0128649	0.56616	0.555457	0.576863
2	0.5	L_0.048329	0.379451	0.0455116	7.59026e-17	1.46148	1.33678	1.59789	0.00775875	0.00558643	0.544448	0.533696	0.5552
2	0.5	L_0.061585	0.440066	0.0771851	1.18803e-08	1.55281	1.33472	1.80634	0.0036249	0.00260999	0.529733	0.518952	0.540515
3	0.5	L_0.001000	0.403774	0.0203854	2.58937e-87	1.49747	1.439	1.55872	0.0454763	0.0327437	0.606991	0.59646	0.617522
3	0.5	L_0.001274	0.421869	0.0208243	2.98847e-91	1.52481	1.46402	1.58855	0.0476576	0.0343143	0.609416	0.598903	0.61993
3	0.5	L_0.001624	0.443498	0.0213116	3.50388e-96	1.55815	1.49461	1.62485	0.0503973	0.0362869	0.612433	0.60194	0.622925
3	0.5	L_0.002069	0.469809	0.0218762	2.62043e-102	1.59969	1.53278	1.67003	0.0538117	0.0387454	0.616161	0.605692	0.626629
3	0.5	L_0.002637	0.503233	0.0225883	5.98171e-110	1.65406	1.58268	1.72922	0.0580898	0.0418257	0.620771	0.610333	0.631208
3	0.5	L_0.003360	0.542265	0.0233267	1.5433e-119	1.7199	1.64331	1.80067	0.0634815	0.0457078	0.626434	0.616039	0.636829
3	0.5	L_0.004281	0.585679	0.0240714	9.2347e-131	1.79621	1.71375	1.88334	0.0698186	0.0502706	0.633023	0.622675	0.643371
3	0.5	L_0.005456	0.630939	0.0247657	3.61072e-143	1.87937	1.79067	1.97324	0.0768798	0.0553548	0.640181	0.629879	0.650482
3	0.5	L_0.006952	0.680015	0.0256172	2.91801e-155	1.97391	1.87763	2.07599	0.0838082	0.0603434	0.647	0.636741	0.657259
3	0.5	L_0.008859	0.737405	0.0269695	1.33949e-164	2.0905	1.98331	2.20449	0.0892001	0.0642256	0.652339	0.642122	0.662556
3	0.5	L_0.011288	0.7715	0.0285983	2.74003e-160	2.16301	2.04558	2.28826	0.0866716	0.0624051	0.650688	0.640477	0.6609
3	0.5	L_0.014384	0.736132	0.0296131	2.1044e-136	2.08784	1.97055	2.21312	0.0727982	0.052416	0.63835	0.628092	0.648609
3	0.5	L_0.018330	0.660017	0.0304291	2.5331e-104	1.93482	1.82316	2.05415	0.0546883	0.0393765	0.619664	0.6093	0.630028
3	0.5	L_0.023357	0.587567	0.0315592	2.29963e-77	1.7996	1.69195	1.91478	0.0398418	0.0286868	0.601147	0.590653	0.611641
3	0.5	L_0.029764	0.499489	0.0336032	5.61744e-50	1.64788	1.54305	1.76032	0.0251059	0.0180767	0.579433	0.568819	0.590047
3	0.5	L_0.037927	0.456212	0.0369833	5.82433e-35	1.57808	1.46789	1.69692	0.0171561	0.0123527	0.565436	0.55476	0.576113
3	0.5	L_0.048329	0.349339	0.0451977	1.08284e-14	1.41813	1.29792	1.54952	0.00666742	0.00480066	0.541946	0.531217	0.552675
3	0.5	L_0.061585	0.399822	0.0770809	2.13651e-07	1.49156	1.28233	1.73473	0.00300138	0.00216104	0.52851	0.517746	0.539275
4	0.5	L_0.001000	0.401922	0.0203423	6.85215e-87	1.49469	1.43646	1.5557	0.0452585	0.0325869	0.606201	0.595673	0.616729
4	0.5	L_0.001274	0.419817	0.0207799	9.20813e-91	1.52168	1.46115	1.58516	0.047394	0.0341245	0.60882	0.598308	0.619331
4	0.5	L_0.001624	0.44138	0.0212766	1.36492e-95	1.55485	1.49155	1.6213	0.0500692	0.0360507	0.61192	0.601426	0.622413
4	0.5	L_0.002069	0.467372	0.0218545	1.81741e-101	1.5958	1.52911	1.66589	0.0533382	0.0384044	0.615503	0.60503	0.625976
4	0.5	L_0.002637	0.50081	0.0225942	7.40328e-109	1.65006	1.57883	1.72505	0.0574665	0.0413769	0.619995	0.609548	0.630443
4	0.5	L_0.003360	0.541448	0.0233782	1.14386e-118	1.71849	1.64181	1.79938	0.0629754	0.0453434	0.625961	0.615549	0.636372
4	0.5	L_0.004281	0.584547	0.024159	2.46088e-129	1.79418	1.71151	1.88153	0.0689998	0.049681	0.632456	0.622081	0.64283
4	0.5	L_0.005456	0.627836	0.0248837	1.84069e-140	1.87355	1.78471	1.96759	0.0753458	0.0542503	0.638912	0.628571	0.649253
4	0.5	L_0.006952	0.672159	0.0257292	1.92997e-150	1.95846	1.86253	2.0602	0.0811138	0.0584033	0.644289	0.633982	0.654596
4	0.5	L_0.008859	0.722309	0.0270313	2.66853e-157	2.05918	1.95336	2.17172	0.0850943	0.0612694	0.64813	0.637863	0.658398
4	0.5	L_0.011288	0.745357	0.028502	9.58839e-151	2.10719	1.99316	2.22878	0.0812326	0.0584889	0.645535	0.635278	0.655791
4	0.5	L_0.014384	0.715237	0.0295666	2.79005e-129	2.04467	1.92997	2.16715	0.0688416	0.0495671	0.634243	0.623942	0.644544
4	0.5	L_0.018330	0.638357	0.0304574	1.55299e-97	1.89337	1.78399	2.01024	0.0509941	0.0367166	0.614953	0.604533	0.625373
4	0.5	L_0.023357	0.57016	0.0316496	1.49302e-72	1.76855	1.66245	1.88206	0.0372623	0.0268295	0.597041	0.5865	0.607581
4	0.5	L_0.029764	0.494966	0.0337845	1.33346e-48	1.64044	1.53554	1.753	0.0243865	0.0175587	0.57734	0.566704	0.587976
4	0.5	L_0.037927	0.45982	0.0373068	6.616e-35	1.58379	1.47227	1.70413	0.0171338	0.0123366	0.564329	0.553628	0.575031
4	0.5	L_0.048329	0.370802	0.0456587	4.61727e-16	1.4489	1.32488	1.58458	0.0073618	0.00530063	0.54264	0.53187	0.55341
4	0.5	L_0.061585	0.412318	0.0774503	1.0171e-07	1.51031	1.29751	1.75781	0.00316128	0.00227617	0.529299	0.518519	0.54008
5	0.5	L_0.001000	0.391498	0.020285	5.38136e-83	1.47919	1.42172	1.53939	0.0431213	0.0310481	0.603775	0.593237	0.614314
5	0.5	L_0.001274	0.408447	0.020717	1.58723e-86	1.50448	1.4448	1.56704	0.0450626	0.0324458	0.606153	0.59563	0.616675
5	0.5	L_0.001624	0.428403	0.0211923	7.21575e-91	1.5348	1.47256	1.60012	0.0474536	0.0341674	0.609025	0.598523	0.619527
5	0.5	L_0.002069	0.453323	0.0217544	1.94736e-96	1.57353	1.50807	1.64232	0.0505321	0.036384	0.612593	0.602111	0.623075
5	0.5	L_0.002637	0.486583	0.0224703	5.52056e-104	1.62675	1.5569	1.70026	0.0547226	0.0394012	0.617335	0.60688	0.62779
5	0.5	L_0.003360	0.526447	0.0232162	7.74871e-114	1.69291	1.61787	1.77202	0.0602274	0.0433648	0.623334	0.61292	0.633747
5	0.5	L_0.004281	0.5705	0.0239732	3.55797e-125	1.76915	1.68824	1.8546	0.0666102	0.0479605	0.630265	0.619894	0.640637
5	0.5	L_0.005456	0.613318	0.0246577	1.44977e-136	1.84655	1.75976	1.93836	0.0730665	0.0526092	0.637225	0.626892	0.647558
5	0.5	L_0.006952	0.657828	0.0254296	1.502e-147	1.9306	1.8371	2.02968	0.0793155	0.0571086	0.643679	0.633397	0.653961
5	0.5	L_0.008859	0.704227	0.0266823	1.64578e-153	2.02228	1.91965	2.13132	0.0826952	0.059542	0.647386	0.637146	0.657627
5	0.5	L_0.011288	0.727625	0.0281981	7.991e-147	2.07016	1.95928	2.18829	0.0788391	0.0567655	0.644637	0.634397	0.654877
5	0.5	L_0.014384	0.693623	0.0293433	1.56039e-123	2.00095	1.88952	2.11987	0.0655674	0.0472097	0.631989	0.621672	0.642306
5	0.5	L_0.018330	0.621774	0.0303371	2.36369e-93	1.86223	1.75506	1.9767	0.0487046	0.0350681	0.612271	0.601836	0.622707
5	0.5	L_0.023357	0.554301	0.0315066	2.78029e-69	1.74072	1.63675	1.85192	0.0355056	0.0255647	0.59428	0.583737	0.604822
5	0.5	L_0.029764	0.48573	0.0335939	2.20309e-47	1.62536	1.52199	1.73623	0.0237416	0.0170943	0.575986	0.565364	0.586608
5	0.5	L_0.037927	0.448384	0.0369949	8.2601e-34	1.56578	1.45642	1.68372	0.0165636	0.0119261	0.56313	0.552454	0.573805
5	0.5	L_0.048329	0.375619	0.0451471	8.80502e-17	1.45589	1.33262	1.59064	0.0077261	0.00556293	0.544754	0.534049	0.55546
5	0.5	L_0.061585	0.480975	0.0770862	4.39141e-10	1.61765	1.39074	1.88143	0.00434033	0.00312511	0.533442	0.522686	0.544199
6	0.5	L_0.001000	0.412508	0.0204068	7.33788e-91	1.5106	1.45156	1.57246	0.0474559	0.034169	0.609279	0.59876	0.619798
6	0.5	L_0.001274	0.430052	0.0208419	1.3602e-94	1.53734	1.476	1.60167	0.0495178	0.0356537	0.611694	0.601192	0.622196
6	0.5	L_0.001624	0.450738	0.0213274	3.8578e-99	1.56947	1.50543	1.63671	0.0520383	0.0374685	0.61454	0.604058	0.625023
6	0.5	L_0.002069	0.476255	0.0219001	7.41825e-105	1.61003	1.54262	1.68091	0.0552201	0.0397594	0.618061	0.607598	0.628524
6	0.5	L_0.002637	0.50862	0.0226204	5.81861e-112	1.663	1.59113	1.73867	0.0591825	0.0426125	0.622466	0.612028	0.632903
6	0.5	L_0.003360	0.546459	0.0233776	7.61093e-121	1.72713	1.65006	1.80842	0.0641561	0.0461935	0.62801	0.617607	0.638412
6	0.5	L_0.004281	0.585658	0.0241147	2.73529e-130	1.79617	1.71356	1.88346	0.0694756	0.0500236	0.633663	0.623295	0.644031
6	0.5	L_0.005456	0.626304	0.0248179	1.6135e-140	1.87068	1.78221	1.96432	0.0752854	0.0542068	0.639532	0.629198	0.649867
6	0.5	L_0.006952	0.672194	0.0256825	5.36184e-151	1.95853	1.86276	2.06007	0.081266	0.0585129	0.645148	0.634851	0.655446
6	0.5	L_0.008859	0.718143	0.0269646	2.83019e-156	2.05062	1.94549	2.1624	0.0843669	0.0607457	0.647892	0.637625	0.658159
6	0.5	L_0.011288	0.742037	0.0284974	1.80202e-149	2.10021	1.98657	2.22137	0.0804135	0.0578991	0.645246	0.634978	0.655514
6	0.5	L_0.014384	0.707647	0.0295606	1.20764e-126	2.02921	1.91539	2.15073	0.0672844	0.0484459	0.633459	0.623142	0.643776
6	0.5	L_0.018330	0.630222	0.0303497	8.91201e-96	1.87803	1.7699	1.99352	0.0499519	0.0359663	0.614771	0.604359	0.625184
6	0.5	L_0.023357	0.561572	0.031469	3.1481e-71	1.75343	1.64881	1.86529	0.0364947	0.0262768	0.59699	0.586476	0.607504
6	0.5	L_0.029764	0.487179	0.033715	2.51013e-47	1.62772	1.52383	1.73915	0.023692	0.0170587	0.576913	0.566285	0.587541
6	0.5	L_0.037927	0.453306	0.0371409	2.92269e-34	1.5735	1.46318	1.69251	0.016786	0.0120862	0.564817	0.554134	0.5755
6	0.5	L_0.048329	0.367316	0.0455094	6.96035e-16	1.44385	1.32066	1.5786	0.00727199	0.00523596	0.542836	0.532093	0.55358
6	0.5	L_0.061585	0.409261	0.0772392	1.16678e-07	1.50571	1.29409	1.75173	0.00313188	0.00225501	0.528618	0.517841	0.539394
7	0.5	L_0.001000	0.387072	0.020253	2.01132e-81	1.47266	1.41552	1.53249	0.0421767	0.030368	0.603365	0.592839	0.613891
7	0.5	L_0.001274	0.403975	0.0206747	5.06202e-85	1.49777	1.43847	1.55991	0.0441472	0.0317867	0.605755	0.595247	0.616263
7	0.5	L_0.001624	0.424491	0.0211476	1.27592e-89	1.52881	1.46693	1.59373	0.0466752	0.0336069	0.608763	0.598276	0.619251
7	0.5	L_0.002069	0.449356	0.0216971	2.79289e-95	1.5673	1.50226	1.63563	0.0498028	0.0358589	0.612268	0.601802	0.622735
7	0.5	L_0.002637	0.481801	0.0223971	1.20799e-102	1.61899	1.54968	1.6919	0.0538924	0.0388034	0.616767	0.606328	0.627206
7	0.5	L_0.003360	0.52078	0.0231367	3.40346e-112	1.68334	1.60897	1.76173	0.05923	0.0426466	0.622493	0.612093	0.632893
7	0.5	L_0.004281	0.563284	0.0239039	8.91585e-123	1.75643	1.67633	1.84101	0.0651994	0.0469447	0.628662	0.618296	0.639027
7	0.5	L_0.005456	0.608	0.0246478	2.38726e-134	1.83675	1.75046	1.92804	0.0717927	0.051692	0.635414	0.625078	0.645751
7	0.5	L_0.006952	0.655027	0.0254635	6.27052e-146	1.9252	1.83184	2.02413	0.0783954	0.056446	0.642311	0.632017	0.652605
7	0.5	L_0.008859	0.702695	0.0266887	8.8609e-153	2.01919	1.91669	2.12809	0.082261	0.0592294	0.64679	0.636542	0.657038
7	0.5	L_0.011288	0.729745	0.0282883	9.65645e-147	2.07455	1.96309	2.19332	0.0787612	0.0567094	0.644562	0.634309	0.654815
7	0.5	L_0.014384	0.691609	0.0293566	1.01817e-122	1.99693	1.88566	2.11565	0.0650543	0.0468402	0.631841	0.62152	0.642162
7	0.5	L_0.018330	0.615463	0.0302682	6.48213e-92	1.85051	1.74425	1.96399	0.0478651	0.0344637	0.612524	0.602087	0.622961
7	0.5	L_0.023357	0.549607	0.0314297	1.80407e-68	1.73257	1.62932	1.84297	0.0350499	0.0252365	0.594391	0.583853	0.604929
7	0.5	L_0.029764	0.479861	0.0335523	2.12868e-46	1.61585	1.51321	1.72593	0.0232308	0.0167266	0.574888	0.564267	0.585509
7	0.5	L_0.037927	0.439131	0.0370392	2.00727e-32	1.55136	1.44288	1.66836	0.0158496	0.011412	0.561018	0.550329	0.571706
7	0.5	L_0.048329	0.344928	0.0452941	2.63099e-14	1.41189	1.29196	1.54299	0.0064742	0.00466153	0.540411	0.529687	0.551135
7	0.5	L_0.061585	0.392597	0.0770019	3.42298e-07	1.48082	1.27329	1.72197	0.00289995	0.00208802	0.526573	0.515794	0.537351
8	0.5	L_0.001000	0.409937	0.0203266	1.89006e-90	1.50672	1.44806	1.56817	0.0471931	0.0339799	0.60999	0.599482	0.620499
8	0.5	L_0.001274	0.42616	0.0207476	9.40406e-94	1.53137	1.47054	1.59515	0.04902	0.0352953	0.612155	0.601663	0.622648
8	0.5	L_0.001624	0.445687	0.0212225	6.47161e-98	1.56156	1.49815	1.62812	0.0513253	0.0369551	0.61476	0.604286	0.625234
8	0.5	L_0.002069	0.469517	0.0217814	4.66496e-103	1.59922	1.53261	1.66923	0.0541774	0.0390087	0.617913	0.607458	0.628367
8	0.5	L_0.002637	0.500381	0.022487	1.07794e-109	1.64935	1.57848	1.72395	0.0578718	0.0416687	0.621904	0.611475	0.632333
8	0.5	L_0.003360	0.537214	0.0232304	2.56508e-118	1.71123	1.63534	1.79126	0.0626955	0.0451419	0.626988	0.616596	0.63738
8	0.5	L_0.004281	0.578801	0.0239785	9.90331e-129	1.7839	1.7023	1.87008	0.068569	0.0493709	0.632995	0.622644	0.643347
8	0.5	L_0.005456	0.621872	0.0246609	2.61285e-140	1.86241	1.77487	1.95502	0.0751685	0.0541226	0.639406	0.6291	0.649711
8	0.5	L_0.006952	0.666874	0.0254761	4.93333e-151	1.94814	1.85363	2.04831	0.0813765	0.0585925	0.644895	0.634631	0.655159
8	0.5	L_0.008859	0.717001	0.0268148	1.65724e-157	2.04828	1.94384	2.1593	0.0852272	0.0613651	0.648114	0.637876	0.658353
8	0.5	L_0.011288	0.750072	0.0284715	5.90742e-153	2.11715	2.00271	2.23919	0.082675	0.0595275	0.646225	0.635981	0.656469
8	0.5	L_0.014384	0.724688	0.0296655	8.47981e-132	2.06409	1.94794	2.18817	0.0705078	0.0507668	0.634542	0.62423	0.644854
8	0.5	L_0.018330	0.657888	0.0304941	3.13208e-103	1.93071	1.81906	2.05005	0.054187	0.0390156	0.617871	0.607477	0.628265
8	0.5	L_0.023357	0.585475	0.0315291	5.68998e-77	1.79584	1.68851	1.91066	0.0396367	0.0285391	0.600069	0.589577	0.610562
8	0.5	L_0.029764	0.505317	0.0336245	4.79667e-51	1.65751	1.55201	1.77068	0.0256663	0.0184802	0.579858	0.569255	0.590461
8	0.5	L_0.037927	0.4525	0.0369049	1.4625e-34	1.57224	1.46268	1.69037	0.0169499	0.0122042	0.56465	0.55399	0.57531
8	0.5	L_0.048329	0.344954	0.0451741	2.23913e-14	1.41192	1.2923	1.54267	0.00650862	0.00468632	0.541565	0.530851	0.552279
8	0.5	L_0.061585	0.394732	0.0769046	2.85538e-07	1.48399	1.27626	1.72532	0.00293889	0.00211605	0.528002	0.517251	0.538752
9	0.5	L_0.001000	0.392234	0.0202302	9.64927e-84	1.48028	1.42291	1.54036	0.0435202	0.0313353	0.604571	0.594047	0.615096
9	0.5	L_0.001274	0.409272	0.0206586	2.38177e-87	1.50572	1.44616	1.56815	0.0455003	0.032761	0.607155	0.596646	0.617664
9	0.5	L_0.001624	0.4297	0.0211367	7.03669e-92	1.5368	1.47463	1.60202	0.0479925	0.0345554	0.610304	0.599814	0.620794
9	0.5	L_0.002069	0.454302	0.0216881	1.99738e-97	1.57507	1.50974	1.64371	0.0510552	0.0367606	0.61406	0.603591	0.62453
9	0.5	L_0.002637	0.4853	0.0223858	3.24394e-104	1.62466	1.55516	1.6978	0.0548276	0.0394768	0.618547	0.608102	0.628991
9	0.5	L_0.003360	0.523549	0.0231333	2.10581e-113	1.68801	1.61344	1.7666	0.0599769	0.0431844	0.624286	0.613876	0.634695
9	0.5	L_0.004281	0.564729	0.0238709	9.83918e-124	1.75897	1.67887	1.84356	0.0658136	0.047387	0.630571	0.6202	0.640943
9	0.5	L_0.005456	0.609411	0.0245789	1.03973e-135	1.83935	1.75317	1.9305	0.0726296	0.0522946	0.637557	0.627227	0.647888
9	0.5	L_0.006952	0.660562	0.0254406	1.2338e-148	1.93588	1.84209	2.03528	0.0800201	0.0576159	0.644613	0.634332	0.654893
9	0.5	L_0.008859	0.719768	0.0267857	4.75118e-159	2.05396	1.94933	2.16516	0.0860084	0.0619276	0.650121	0.639892	0.66035
9	0.5	L_0.011288	0.75357	0.0283564	1.32242e-155	2.12457	2.01018	2.24653	0.0840958	0.0605505	0.648993	0.638776	0.65921
9	0.5	L_0.014384	0.718674	0.029481	2.95769e-131	2.05171	1.93696	2.17426	0.0701687	0.0505227	0.635833	0.625532	0.646135
9	0.5	L_0.018330	0.650393	0.030489	5.7194e-101	1.91629	1.8055	2.03473	0.0530175	0.0381735	0.61698	0.606553	0.627407
9	0.5	L_0.023357	0.588691	0.0316538	3.34668e-77	1.80163	1.69355	1.9173	0.0398334	0.0286807	0.599789	0.589262	0.610317
9	0.5	L_0.029764	0.512451	0.0336439	2.18061e-52	1.66938	1.56307	1.78344	0.0264119	0.019017	0.580217	0.569606	0.590828
9	0.5	L_0.037927	0.487878	0.0370695	1.46768e-39	1.62886	1.51489	1.75183	0.0195686	0.0140897	0.569281	0.558611	0.579951
9	0.5	L_0.048329	0.429392	0.0454748	3.64322e-21	1.53632	1.40536	1.67961	0.00995181	0.00716548	0.55134	0.540603	0.562078
9	0.5	L_0.061585	0.538725	0.0773467	3.28265e-12	1.71382	1.47269	1.99432	0.0054063	0.00389263	0.536928	0.526142	0.547714
10	0.5	L_0.001000	0.408271	0.0205178	4.20146e-88	1.50422	1.44511	1.56615	0.0459215	0.0330643	0.606962	0.596416	0.617508
10	0.5	L_0.001274	0.424841	0.020936	1.50105e-91	1.52935	1.46806	1.59363	0.0478187	0.0344303	0.609409	0.598881	0.619937
10	0.5	L_0.001624	0.444073	0.0213981	1.15339e-95	1.55904	1.49522	1.62606	0.0500883	0.0360645	0.612288	0.60178	0.622796
10	0.5	L_0.002069	0.465706	0.0219193	3.56151e-100	1.59314	1.52637	1.66333	0.0525784	0.0378574	0.615418	0.604931	0.625905
10	0.5	L_0.002637	0.493442	0.0225891	8.80698e-106	1.63794	1.56725	1.71237	0.055687	0.0400956	0.619285	0.608821	0.629748
10	0.5	L_0.003360	0.526578	0.0232916	3.60688e-113	1.69313	1.61784	1.77251	0.0598078	0.0430627	0.624022	0.613593	0.634451
10	0.5	L_0.004281	0.561748	0.0239804	2.35916e-121	1.75374	1.6735	1.83846	0.0644012	0.04637	0.629118	0.618724	0.639513
10	0.5	L_0.005456	0.596437	0.0246038	8.09142e-130	1.81564	1.73047	1.9057	0.0691537	0.0497919	0.634542	0.624179	0.644904
10	0.5	L_0.006952	0.635478	0.0253243	5.83825e-139	1.88792	1.79685	1.98439	0.0743099	0.0535044	0.640393	0.630073	0.650714
10	0.5	L_0.008859	0.686404	0.0265226	1.11907e-147	1.98656	1.88632	2.09301	0.0792801	0.057083	0.6454	0.635142	0.655658
10	0.5	L_0.011288	0.714448	0.0279915	1.0737e-143	2.04306	1.9344	2.15876	0.0769863	0.0554315	0.643943	0.633708	0.654178
10	0.5	L_0.014384	0.682955	0.0290609	4.001e-122	1.97972	1.87049	2.0962	0.0646532	0.0465514	0.632156	0.621867	0.642444
10	0.5	L_0.018330	0.617395	0.0300342	6.74044e-94	1.85409	1.74841	1.96688	0.0488879	0.0352001	0.614786	0.604392	0.62518
10	0.5	L_0.023357	0.551298	0.0312013	7.2569e-70	1.7355	1.63281	1.84525	0.0357614	0.0257489	0.596793	0.586292	0.607294
10	0.5	L_0.029764	0.482481	0.0333749	2.28506e-47	1.62009	1.5177	1.72985	0.0237359	0.0170903	0.57694	0.56633	0.58755
10	0.5	L_0.037927	0.450756	0.0369546	3.20234e-34	1.5695	1.45999	1.68759	0.0167821	0.0120834	0.563684	0.553003	0.574365
10	0.5	L_0.048329	0.370193	0.0453702	3.3672e-16	1.44801	1.32483	1.58272	0.0074319	0.0053511	0.543678	0.532955	0.5544
10	0.5	L_0.061585	0.437753	0.0773208	1.50041e-08	1.54922	1.33129	1.80265	0.00357471	0.00257385	0.530462	0.519696	0.541229
1	0.7	L_0.001000	0.465006	0.0215677	4.23952e-103	1.59202	1.52635	1.66102	0.0542801	0.0390826	0.617017	0.606573	0.62746
1	0.7	L_0.001274	0.480257	0.0219064	1.56494e-106	1.61649	1.54879	1.68767	0.0561953	0.0404616	0.619143	0.608714	0.629571
1	0.7	L_0.001624	0.498758	0.0223042	9.31783e-111	1.64667	1.57649	1.72054	0.058563	0.0421664	0.621676	0.611265	0.632086
1	0.7	L_0.002069	0.52107	0.0227783	8.09773e-116	1.68383	1.61057	1.76101	0.0614072	0.0442143	0.624589	0.614199	0.634979
1	0.7	L_0.002637	0.54822	0.0233546	7.56815e-122	1.73017	1.65304	1.81153	0.0648137	0.046667	0.628082	0.617716	0.638448
1	0.7	L_0.003360	0.579185	0.0239408	2.67311e-129	1.78458	1.70309	1.87067	0.0690435	0.0497125	0.632418	0.622077	0.642758
1	0.7	L_0.004281	0.613813	0.0245493	5.62966e-138	1.84746	1.76101	1.93891	0.0739933	0.0532765	0.637384	0.627069	0.647699
1	0.7	L_0.005456	0.652225	0.0252185	1.74087e-147	1.91981	1.82759	2.0175	0.0794654	0.0572165	0.642658	0.632368	0.652948
1	0.7	L_0.006952	0.689792	0.0259756	2.22562e-155	1.9933	1.89476	2.09787	0.0840051	0.0604851	0.647019	0.636757	0.657281
1	0.7	L_0.008859	0.719992	0.0269231	1.5098e-157	2.05442	1.94925	2.16623	0.0852221	0.0613614	0.648821	0.638577	0.659064
1	0.7	L_0.011288	0.722878	0.0280745	3.3433e-146	2.06035	1.95048	2.1774	0.0785878	0.0565846	0.643514	0.633239	0.653789
1	0.7	L_0.014384	0.673155	0.0287966	7.46667e-121	1.96041	1.85321	2.07468	0.0640968	0.0461508	0.628846	0.618475	0.639217
1	0.7	L_0.018330	0.591388	0.0292815	1.04778e-90	1.80649	1.70604	1.91356	0.0472312	0.0340073	0.609972	0.599493	0.620451
1	0.7	L_0.023357	0.515827	0.0298866	9.4935e-67	1.67502	1.57996	1.77635	0.0341248	0.0245704	0.592655	0.582081	0.603228
1	0.7	L_0.029764	0.436771	0.0313868	5.0839e-44	1.5477	1.45553	1.64611	0.0219582	0.0158103	0.573285	0.562629	0.583941
1	0.7	L_0.037927	0.387386	0.0335767	8.55178e-31	1.47312	1.37942	1.57348	0.0149884	0.0107919	0.560612	0.549903	0.571321
1	0.7	L_0.048329	0.280849	0.0373142	5.20779e-14	1.32425	1.23087	1.42476	0.00632522	0.00455427	0.541179	0.53041	0.551948
1	0.7	L_0.061585	0.300017	0.0565047	1.09874e-07	1.34988	1.2083	1.50791	0.00314408	0.00226379	0.531568	0.520799	0.542338
2	0.7	L_0.001000	0.455723	0.0216892	5.14994e-98	1.57731	1.51188	1.64606	0.0513807	0.036995	0.614046	0.603562	0.624531
2	0.7	L_0.001274	0.469677	0.0220097	4.87435e-101	1.59948	1.53217	1.67024	0.0530553	0.0382007	0.616039	0.60557	0.626508
2	0.7	L_0.001624	0.486976	0.0223851	6.25971e-105	1.62739	1.55777	1.70065	0.0552165	0.0397569	0.618571	0.60812	0.629022
2	0.7	L_0.002069	0.507905	0.0228325	1.26499e-109	1.66181	1.58933	1.73815	0.0578305	0.041639	0.621469	0.611039	0.6319
2	0.7	L_0.002637	0.533494	0.0233778	2.869e-115	1.70488	1.62879	1.78512	0.0609913	0.0439148	0.624878	0.614473	0.635282
2	0.7	L_0.003360	0.561983	0.0239164	4.29808e-122	1.75415	1.67411	1.83866	0.0648334	0.0466811	0.628943	0.618567	0.639319
2	0.7	L_0.004281	0.594596	0.0244894	3.2104e-130	1.8123	1.72768	1.90177	0.0694338	0.0499936	0.633599	0.623249	0.643948
2	0.7	L_0.005456	0.632221	0.0251165	8.19859e-140	1.88179	1.79174	1.97714	0.0749077	0.0539348	0.638829	0.62851	0.649149
2	0.7	L_0.006952	0.671166	0.025849	1.23515e-148	1.95652	1.86024	2.05863	0.0799677	0.0575781	0.643616	0.633331	0.653901
2	0.7	L_0.008859	0.706618	0.0268445	1.05654e-152	2.02712	1.92364	2.13711	0.08232	0.0592718	0.646211	0.635949	0.656473
2	0.7	L_0.011288	0.71853	0.0279987	3.02899e-145	2.05142	1.9423	2.16763	0.078036	0.0561873	0.643125	0.632855	0.653395
2	0.7	L_0.014384	0.675486	0.0286719	1.01185e-122	1.96499	1.85799	2.07902	0.0651447	0.0469054	0.631037	0.620686	0.641389
2	0.7	L_0.018330	0.605353	0.0292466	3.5962e-95	1.8319	1.73016	1.94034	0.0496683	0.035762	0.614244	0.603784	0.624703
2	0.7	L_0.023357	0.533269	0.0299172	4.53482e-71	1.7045	1.60767	1.80772	0.0364358	0.0262344	0.596827	0.586269	0.607384
2	0.7	L_0.029764	0.453118	0.031388	3.06983e-47	1.57321	1.47952	1.67325	0.0236475	0.0170266	0.57694	0.566299	0.58758
2	0.7	L_0.037927	0.394101	0.0335561	7.53388e-32	1.48305	1.38877	1.58402	0.0155332	0.0111842	0.562141	0.551446	0.572837
2	0.7	L_0.048329	0.27754	0.0372498	9.2785e-14	1.31988	1.22696	1.41987	0.00619833	0.00446291	0.541059	0.530308	0.551809
2	0.7	L_0.061585	0.29856	0.0565381	1.28696e-07	1.34792	1.20646	1.50582	0.00311002	0.00223927	0.528734	0.517958	0.539509
3	0.7	L_0.001000	0.464301	0.0217156	2.0079e-101	1.5909	1.52483	1.66033	0.0533231	0.0383936	0.615619	0.605148	0.62609
3	0.7	L_0.001274	0.479551	0.0220486	6.94598e-105	1.61535	1.54726	1.68695	0.0552597	0.0397879	0.617658	0.607203	0.628112
3	0.7	L_0.001624	0.498001	0.022434	3.5496e-109	1.64543	1.57489	1.71967	0.0576664	0.0415208	0.62026	0.609826	0.630694
3	0.7	L_0.002069	0.520956	0.0228975	1.38149e-114	1.68364	1.61001	1.76122	0.0607091	0.0437116	0.623462	0.613052	0.633873
3	0.7	L_0.002637	0.549297	0.0234572	2.86673e-121	1.73203	1.65449	1.81385	0.0644788	0.0464259	0.627367	0.616987	0.637746
3	0.7	L_0.003360	0.581763	0.0240116	1.11637e-129	1.78919	1.70725	1.87576	0.0692415	0.0498551	0.632294	0.62195	0.642638
3	0.7	L_0.004281	0.617832	0.024574	1.74355e-139	1.8549	1.76802	1.94681	0.0748111	0.0538653	0.638038	0.627732	0.648345
3	0.7	L_0.005456	0.659178	0.0251876	5.72366e-151	1.9332	1.84045	2.03146	0.0813871	0.0586001	0.644653	0.634387	0.654919
3	0.7	L_0.006952	0.703242	0.0259593	1.28725e-161	2.02029	1.92048	2.12621	0.0875284	0.063022	0.650614	0.640386	0.660841
3	0.7	L_0.008859	0.743187	0.0269898	6.54601e-167	2.10263	1.99474	2.21736	0.0905787	0.0652182	0.653883	0.643685	0.664082
3	0.7	L_0.011288	0.751109	0.0281223	3.72847e-157	2.11935	2.00615	2.23997	0.0848653	0.0611045	0.649266	0.639057	0.659475
3	0.7	L_0.014384	0.697991	0.0286113	1.90281e-131	2.00971	1.90051	2.12609	0.0699662	0.0503769	0.635553	0.625283	0.645823
3	0.7	L_0.018330	0.619489	0.0290593	7.71169e-101	1.85798	1.75543	1.96725	0.0527513	0.0379818	0.61738	0.607002	0.627758
3	0.7	L_0.023357	0.542159	0.0297373	2.89765e-74	1.71972	1.6226	1.82323	0.0381547	0.027472	0.599223	0.588719	0.609726
3	0.7	L_0.029764	0.448446	0.0312273	9.12897e-47	1.56588	1.47309	1.66492	0.0233985	0.0168473	0.576576	0.565954	0.587199
3	0.7	L_0.037927	0.387202	0.0333873	4.25496e-31	1.47285	1.37967	1.5726	0.0151412	0.0109019	0.56178	0.551095	0.572465
3	0.7	L_0.048329	0.253608	0.0371299	8.47442e-12	1.28867	1.19822	1.38596	0.00520957	0.00375099	0.537647	0.526911	0.548383
3	0.7	L_0.061585	0.270095	0.0564767	1.73204e-06	1.31009	1.17274	1.46337	0.00255176	0.00183731	0.527286	0.516526	0.538046
4	0.7	L_0.001000	0.464063	0.021717	2.61712e-101	1.59052	1.52447	1.65994	0.0532452	0.0383375	0.615347	0.604877	0.625817
4	0.7	L_0.001274	0.478956	0.0220503	1.29654e-104	1.61439	1.54634	1.68595	0.0550854	0.0396625	0.61742	0.606965	0.627875
4	0.7	L_0.001624	0.497394	0.0224486	8.93235e-109	1.64443	1.57389	1.71868	0.0574134	0.0413387	0.619959	0.609521	0.630397
4	0.7	L_0.002069	0.520403	0.0229341	5.46042e-114	1.68271	1.60901	1.76037	0.0603381	0.0434445	0.623045	0.612626	0.633464
4	0.7	L_0.002637	0.548805	0.0235286	2.47286e-120	1.73118	1.65344	1.81321	0.0639141	0.0460193	0.626715	0.616319	0.637112
4	0.7	L_0.003360	0.581719	0.0241294	2.04489e-128	1.78911	1.70678	1.87611	0.068493	0.0493162	0.631477	0.621106	0.641849
4	0.7	L_0.004281	0.617761	0.0247332	1.08685e-137	1.85477	1.76734	1.94728	0.0737734	0.0531181	0.637056	0.626711	0.647401
4	0.7	L_0.005456	0.655837	0.025367	2.19915e-147	1.92675	1.83367	2.02539	0.0793459	0.0571305	0.642621	0.632302	0.65294
4	0.7	L_0.006952	0.694134	0.026105	8.84316e-156	2.00198	1.90253	2.10754	0.0842144	0.0606358	0.647221	0.636937	0.657506
4	0.7	L_0.008859	0.72667	0.0270605	7.66597e-159	2.06818	1.96178	2.18133	0.0859852	0.0619109	0.649334	0.639079	0.65959
4	0.7	L_0.011288	0.724488	0.0280335	2.86611e-147	2.06367	1.95378	2.18073	0.0792181	0.0570384	0.644053	0.633794	0.654313
4	0.7	L_0.014384	0.674415	0.0285685	3.2695e-123	1.96288	1.85637	2.07637	0.0653819	0.0470761	0.630721	0.620401	0.64104
4	0.7	L_0.018330	0.591999	0.0290404	2.25538e-92	1.8076	1.70789	1.91382	0.0481257	0.0346514	0.611652	0.601219	0.622086
4	0.7	L_0.023357	0.518956	0.0297627	4.36291e-68	1.68027	1.5853	1.78149	0.0348444	0.0250886	0.593839	0.583294	0.604385
4	0.7	L_0.029764	0.440294	0.0313211	6.93831e-45	1.55316	1.46086	1.65171	0.0224193	0.0161423	0.573824	0.563187	0.584461
4	0.7	L_0.037927	0.385199	0.0336216	2.1719e-30	1.46991	1.37628	1.57018	0.0147837	0.0106445	0.559482	0.548777	0.570187
4	0.7	L_0.048329	0.260122	0.0374077	3.55797e-12	1.29709	1.20539	1.39578	0.00540033	0.00388833	0.536717	0.525948	0.547487
4	0.7	L_0.061585	0.276341	0.0567516	1.11991e-06	1.3183	1.17946	1.47334	0.00264522	0.00190461	0.527891	0.517112	0.538669
5	0.7	L_0.001000	0.45161	0.0216213	6.99234e-97	1.57084	1.50588	1.63908	0.0507971	0.0365748	0.612703	0.602224	0.623183
5	0.7	L_0.001274	0.465842	0.0219474	5.56239e-100	1.59336	1.52649	1.66365	0.0525168	0.037813	0.614643	0.604178	0.625108
5	0.7	L_0.001624	0.483415	0.0223292	6.15245e-104	1.6216	1.5524	1.69442	0.054719	0.0393986	0.617128	0.606682	0.627575
5	0.7	L_0.002069	0.505901	0.0227935	3.84258e-109	1.65848	1.58627	1.73454	0.0576232	0.0414897	0.620275	0.609851	0.6307
5	0.7	L_0.002637	0.534598	0.0233658	7.42953e-116	1.70676	1.63063	1.78705	0.0613859	0.0441989	0.624302	0.613905	0.634699
5	0.7	L_0.003360	0.566868	0.0239257	4.27299e-124	1.76274	1.68228	1.84771	0.0660286	0.0475418	0.629253	0.618888	0.639618
5	0.7	L_0.004281	0.603604	0.0245073	6.09213e-134	1.8287	1.74326	1.91905	0.0716093	0.0515599	0.635216	0.624884	0.645548
5	0.7	L_0.005456	0.641766	0.0251017	3.5887e-144	1.89983	1.80898	1.99605	0.0774355	0.0557549	0.641426	0.631128	0.651723
5	0.7	L_0.006952	0.681039	0.025784	9.65369e-154	1.97593	1.87894	2.07879	0.0828848	0.0596785	0.647163	0.636913	0.657412
5	0.7	L_0.008859	0.711578	0.0267092	2.23233e-156	2.0372	1.93371	2.14716	0.0843627	0.0607426	0.649215	0.638996	0.659434
5	0.7	L_0.011288	0.708568	0.0277307	5.24961e-144	2.03108	1.92405	2.145	0.0772299	0.0556069	0.643684	0.633443	0.653926
5	0.7	L_0.014384	0.658581	0.0283771	3.76734e-119	1.93205	1.82789	2.04297	0.0630949	0.0454294	0.629363	0.61903	0.639696
5	0.7	L_0.018330	0.583037	0.0289485	3.2626e-90	1.79147	1.69295	1.8964	0.0469609	0.0338127	0.610223	0.599779	0.620667
5	0.7	L_0.023357	0.510691	0.0296737	2.22709e-66	1.66644	1.57252	1.76651	0.0339298	0.0244301	0.592331	0.581785	0.602877
5	0.7	L_0.029764	0.436973	0.0312068	1.50488e-44	1.54801	1.45634	1.64586	0.0222383	0.016012	0.573346	0.562722	0.583971
5	0.7	L_0.037927	0.386622	0.0334078	5.65967e-31	1.472	1.37882	1.57176	0.0150841	0.0108608	0.560479	0.549801	0.571156
5	0.7	L_0.048329	0.286359	0.03719	1.36183e-14	1.33157	1.23797	1.43228	0.00662059	0.00476694	0.541563	0.530835	0.55229
5	0.7	L_0.061585	0.334332	0.0565142	3.30098e-09	1.39701	1.25047	1.5606	0.00390205	0.00280954	0.532391	0.521642	0.54314
6	0.7	L_0.001000	0.472099	0.0217441	1.59527e-104	1.60336	1.53669	1.67342	0.0550295	0.0396222	0.617879	0.607421	0.628337
6	0.7	L_0.001274	0.486712	0.0220736	9.66299e-108	1.62696	1.55831	1.69916	0.0568199	0.0409113	0.619866	0.609423	0.630308
6	0.7	L_0.001624	0.504289	0.0224587	1.16839e-111	1.65581	1.58475	1.73061	0.0590081	0.0424868	0.622251	0.611827	0.632675
6	0.7	L_0.002069	0.526082	0.0229196	1.3625e-116	1.69229	1.61822	1.77034	0.0617702	0.0444756	0.62523	0.614827	0.635633
6	0.7	L_0.002637	0.553103	0.0234862	1.25227e-122	1.73864	1.6607	1.82087	0.0651628	0.0469184	0.628862	0.618484	0.639241
6	0.7	L_0.003360	0.583665	0.0240531	4.52115e-130	1.7926	1.71036	1.87948	0.0693595	0.0499401	0.633307	0.622954	0.64366
6	0.7	L_0.004281	0.617717	0.0246323	8.75683e-139	1.85469	1.76761	1.94681	0.0742921	0.0534916	0.638508	0.628183	0.648833
6	0.7	L_0.005456	0.65495	0.0252597	3.16919e-148	1.92505	1.83243	2.02317	0.0796787	0.0573701	0.643779	0.633482	0.654076
6	0.7	L_0.006952	0.69485	0.0260216	4.36661e-157	2.00341	1.90419	2.10869	0.0847765	0.0610406	0.648553	0.638291	0.658816
6	0.7	L_0.008859	0.723927	0.0269741	1.1692e-158	2.06252	1.95674	2.17499	0.0857604	0.061749	0.64962	0.639374	0.659866
6	0.7	L_0.011288	0.721807	0.0280007	1.55702e-146	2.05815	1.94867	2.17475	0.0787435	0.0566967	0.644137	0.633871	0.654403
6	0.7	L_0.014384	0.669605	0.0285378	9.56551e-122	1.95347	1.84757	2.06628	0.0645256	0.0464596	0.630568	0.620238	0.640898
6	0.7	L_0.018330	0.587803	0.0289307	8.97795e-92	1.80003	1.7011	1.90539	0.0477515	0.0343819	0.612079	0.601655	0.622504
6	0.7	L_0.023357	0.514017	0.0296024	1.54445e-67	1.67199	1.57798	1.77214	0.0345091	0.0248471	0.594407	0.583885	0.604929
6	0.7	L_0.029764	0.433478	0.0312647	1.03576e-43	1.54261	1.45108	1.6403	0.0217786	0.0156809	0.573841	0.563207	0.584475
6	0.7	L_0.037927	0.38098	0.0334875	5.45642e-30	1.46372	1.37084	1.56315	0.0145629	0.0104855	0.560818	0.550125	0.57151
6	0.7	L_0.048329	0.266355	0.0373003	9.27592e-13	1.3052	1.21319	1.40421	0.00569412	0.00409987	0.538725	0.527972	0.549478
6	0.7	L_0.061585	0.274902	0.0565428	1.16294e-06	1.3164	1.17824	1.47062	0.00263719	0.00189882	0.527553	0.51678	0.538325
7	0.7	L_0.001000	0.4465	0.0215806	4.27318e-95	1.56283	1.49831	1.63059	0.0496906	0.0357781	0.612361	0.601892	0.622831
7	0.7	L_0.001274	0.46042	0.0218958	3.65176e-98	1.58474	1.51838	1.65447	0.0513884	0.0370005	0.614272	0.603818	0.624725
7	0.7	L_0.001624	0.477766	0.0222646	3.79852e-102	1.61247	1.54384	1.68465	0.0536009	0.0385936	0.616662	0.606228	0.627096
7	0.7	L_0.002069	0.499617	0.0227134	3.10572e-107	1.64809	1.57657	1.72339	0.0564381	0.0406364	0.619678	0.609266	0.63009
7	0.7	L_0.002637	0.526941	0.0232639	1.37738e-113	1.69374	1.61851	1.77306	0.0599992	0.0432005	0.623418	0.613033	0.633803
7	0.7	L_0.003360	0.55805	0.0238113	1.82077e-121	1.74726	1.66788	1.83106	0.0644441	0.0464009	0.628023	0.617668	0.638379
7	0.7	L_0.004281	0.594856	0.0244092	3.54034e-131	1.81277	1.7284	1.90196	0.0699591	0.0503717	0.633656	0.623328	0.643983
7	0.7	L_0.005456	0.635211	0.0250483	7.06974e-142	1.88742	1.79735	1.98279	0.0760811	0.0547797	0.639878	0.62958	0.650176
7	0.7	L_0.006952	0.677391	0.0257894	4.66352e-152	1.96873	1.87208	2.07125	0.0819147	0.05898	0.645856	0.635597	0.656116
7	0.7	L_0.008859	0.709301	0.0267047	1.92017e-155	2.03257	1.92933	2.14226	0.0838108	0.0603452	0.648717	0.638489	0.658944
7	0.7	L_0.011288	0.71045	0.0277989	4.62376e-144	2.03491	1.92741	2.14933	0.0772408	0.0556147	0.643595	0.633345	0.653844
7	0.7	L_0.014384	0.654878	0.0283309	3.24399e-118	1.92491	1.8213	2.03524	0.062519	0.0450148	0.629242	0.618913	0.639571
7	0.7	L_0.018330	0.576333	0.0288455	8.22701e-89	1.7795	1.68197	1.88335	0.0461594	0.0332356	0.610545	0.600104	0.620987
7	0.7	L_0.023357	0.507168	0.0295764	6.53571e-66	1.66058	1.56729	1.75996	0.0336747	0.0242464	0.592583	0.582044	0.603121
7	0.7	L_0.029764	0.432317	0.0311424	8.15024e-44	1.54082	1.44976	1.63801	0.0218579	0.0157381	0.572613	0.561993	0.583233
7	0.7	L_0.037927	0.375144	0.0333689	2.52665e-29	1.4552	1.36319	1.5537	0.014232	0.0102473	0.558413	0.547729	0.569097
7	0.7	L_0.048329	0.254183	0.0371471	7.77686e-12	1.28941	1.19887	1.3868	0.00522905	0.00376501	0.537505	0.52677	0.548239
7	0.7	L_0.061585	0.261611	0.0563588	3.45259e-06	1.29902	1.1631	1.45067	0.00240413	0.00173102	0.525457	0.514683	0.536232
8	0.7	L_0.001000	0.469332	0.0216584	3.9586e-104	1.59893	1.5327	1.66852	0.0547559	0.0394252	0.618644	0.608197	0.62909
8	0.7	L_0.001274	0.48302	0.0219777	4.70013e-107	1.62096	1.55285	1.69258	0.056387	0.0405996	0.620392	0.60996	0.630823
8	0.7	L_0.001624	0.49989	0.0223519	8.71474e-111	1.64854	1.57812	1.72264	0.0584759	0.0421037	0.622634	0.612222	0.633047
8	0.7	L_0.002069	0.520476	0.0227991	2.37616e-115	1.68283	1.60955	1.76003	0.0610353	0.0439465	0.625235	0.614843	0.635627
8	0.7	L_0.002637	0.546563	0.0233499	3.58055e-121	1.72731	1.65032	1.80851	0.0643131	0.0463065	0.628595	0.618229	0.638962
8	0.7	L_0.003360	0.57658	0.0238977	1.30258e-128	1.77994	1.69879	1.86564	0.0685217	0.0493368	0.632862	0.622526	0.643199
8	0.7	L_0.004281	0.611211	0.0244647	9.26003e-138	1.84266	1.75672	1.93354	0.0737239	0.0530825	0.63813	0.627826	0.648434
8	0.7	L_0.005456	0.648953	0.0250559	6.61853e-148	1.91354	1.8222	2.01027	0.0795662	0.0572891	0.643674	0.633408	0.653941
8	0.7	L_0.006952	0.689232	0.0258007	3.26584e-157	1.99219	1.89435	2.09597	0.0850051	0.0612052	0.648333	0.638102	0.658563
8	0.7	L_0.008859	0.724889	0.026838	1.1341e-160	2.0645	1.95915	2.17651	0.0871173	0.062726	0.65014	0.639924	0.660355
8	0.7	L_0.011288	0.735126	0.0280277	1.2556e-151	2.08574	1.97471	2.20405	0.0819457	0.0590024	0.645663	0.635425	0.6559
8	0.7	L_0.014384	0.690842	0.0286672	2.58027e-128	1.99539	1.88678	2.11119	0.0685054	0.0493251	0.632375	0.622058	0.642691
8	0.7	L_0.018330	0.618314	0.0291055	3.75398e-100	1.8558	1.75322	1.96512	0.052472	0.0377808	0.615788	0.605386	0.626189
8	0.7	L_0.023357	0.541143	0.0297088	3.92935e-74	1.71797	1.62104	1.82127	0.038094	0.0274283	0.598127	0.587629	0.608626
8	0.7	L_0.029764	0.454006	0.031241	7.555e-48	1.57461	1.48126	1.67425	0.0239622	0.0172532	0.577178	0.566567	0.587788
8	0.7	L_0.037927	0.38615	0.0333127	4.54284e-31	1.4713	1.37842	1.57072	0.0151272	0.0108918	0.561475	0.550808	0.572142
8	0.7	L_0.048329	0.255907	0.0370895	5.21104e-12	1.29163	1.20107	1.38904	0.00531615	0.00382772	0.538501	0.527772	0.54923
8	0.7	L_0.061585	0.269028	0.0563196	1.781e-06	1.30869	1.17185	1.46136	0.00254563	0.0018329	0.526838	0.516095	0.537581
9	0.7	L_0.001000	0.449677	0.021562	1.37217e-96	1.56781	1.50314	1.63572	0.050598	0.0364314	0.613413	0.602939	0.623886
9	0.7	L_0.001274	0.464061	0.0218884	9.30896e-100	1.59052	1.52395	1.66049	0.0523519	0.0376943	0.615507	0.605048	0.625967
9	0.7	L_0.001624	0.481694	0.0222727	9.98278e-104	1.61882	1.5499	1.69131	0.0545568	0.0392818	0.618114	0.607672	0.628555
9	0.7	L_0.002069	0.503562	0.0227321	9.9755e-109	1.6546	1.58275	1.73027	0.0573451	0.0412895	0.621324	0.610903	0.631745
9	0.7	L_0.002637	0.530614	0.023286	6.19304e-115	1.69998	1.6244	1.77967	0.0608297	0.0437985	0.625194	0.6148	0.635589
9	0.7	L_0.003360	0.5623	0.0238496	6.64554e-123	1.7547	1.67486	1.83901	0.0653392	0.0470454	0.629917	0.619551	0.640283
9	0.7	L_0.004281	0.598196	0.0244301	2.08096e-132	1.81883	1.73412	1.90841	0.0707527	0.0509432	0.635484	0.625149	0.645819
9	0.7	L_0.005456	0.638743	0.0250475	1.91084e-143	1.8941	1.80371	1.98981	0.0770729	0.0554938	0.641665	0.631367	0.651962
9	0.7	L_0.006952	0.682201	0.0257896	3.41034e-154	1.97823	1.88111	2.08124	0.0832626	0.0599505	0.647532	0.637281	0.657784
9	0.7	L_0.008859	0.724726	0.0268048	5.40001e-161	2.06417	1.95895	2.17601	0.0872121	0.0627943	0.651354	0.64114	0.661568
9	0.7	L_0.011288	0.733621	0.0279028	2.3643e-152	2.08261	1.97222	2.20019	0.0822925	0.059252	0.647468	0.637244	0.657693
9	0.7	L_0.014384	0.681783	0.0285046	1.97176e-126	1.9774	1.87036	2.09148	0.0674391	0.0485574	0.632981	0.622661	0.643301
9	0.7	L_0.018330	0.612017	0.0291238	4.8543e-98	1.84415	1.74216	1.95287	0.0513984	0.0370077	0.614949	0.604509	0.625389
9	0.7	L_0.023357	0.546005	0.0298253	7.30149e-75	1.72634	1.62859	1.83058	0.0385671	0.027769	0.598288	0.587755	0.60882
9	0.7	L_0.029764	0.465414	0.0312548	3.77158e-50	1.59267	1.49823	1.69352	0.0252155	0.0181556	0.578318	0.567708	0.588928
9	0.7	L_0.037927	0.422659	0.0334729	1.5009e-36	1.52601	1.42925	1.62966	0.0179869	0.0129509	0.566675	0.556004	0.577345
9	0.7	L_0.048329	0.328035	0.0373664	1.65137e-18	1.38824	1.29022	1.49377	0.00860594	0.00619643	0.548142	0.537402	0.558881
9	0.7	L_0.061585	0.376496	0.0566928	3.11585e-11	1.45717	1.30388	1.62839	0.00491495	0.00353885	0.535554	0.524773	0.546335
10	0.7	L_0.001000	0.464517	0.0218605	3.35269e-100	1.59125	1.52473	1.66116	0.0526017	0.0378741	0.615177	0.604678	0.625675
10	0.7	L_0.001274	0.477894	0.0221736	5.02304e-103	1.61268	1.54432	1.68457	0.0541679	0.0390019	0.617096	0.606613	0.627579
10	0.7	L_0.001624	0.493624	0.0225319	2.18903e-106	1.63824	1.56771	1.71249	0.0560356	0.0403466	0.619386	0.608922	0.629851
10	0.7	L_0.002069	0.512303	0.02295	2.22797e-110	1.66913	1.59597	1.74621	0.0582555	0.041945	0.622053	0.61161	0.632496
10	0.7	L_0.002637	0.535546	0.0234608	2.45785e-115	1.70838	1.63187	1.78908	0.0610228	0.0439375	0.625346	0.614929	0.635763
10	0.7	L_0.003360	0.561941	0.0239601	1.22732e-121	1.75407	1.67389	1.83874	0.0645504	0.0464774	0.629417	0.619031	0.639803
10	0.7	L_0.004281	0.591262	0.0244634	4.68199e-129	1.80627	1.72201	1.89534	0.0687188	0.0494787	0.634102	0.623746	0.644457
10	0.7	L_0.005456	0.622998	0.0250023	4.79278e-137	1.86451	1.77568	1.95854	0.0732316	0.052728	0.639143	0.628816	0.649469
10	0.7	L_0.006952	0.657345	0.0256375	5.47195e-145	1.92966	1.83546	2.02952	0.0777319	0.0559683	0.644098	0.633813	0.654383
10	0.7	L_0.008859	0.692162	0.0265151	3.24523e-150	1.99803	1.89724	2.10506	0.0807323	0.0581287	0.64726	0.637026	0.657494
10	0.7	L_0.011288	0.695977	0.0275023	2.73535e-141	2.00567	1.90081	2.11721	0.0756063	0.0544379	0.642956	0.632729	0.653183
10	0.7	L_0.014384	0.649004	0.0280905	4.21517e-118	1.91363	1.81147	2.02235	0.0624009	0.0449298	0.62974	0.61944	0.64004
10	0.7	L_0.018330	0.578288	0.0286536	1.40837e-90	1.78298	1.6859	1.88631	0.0470741	0.0338942	0.612516	0.602109	0.622923
10	0.7	L_0.023357	0.505179	0.0293528	2.21153e-66	1.65728	1.56485	1.75569	0.0338935	0.0244039	0.594259	0.583749	0.604769
10	0.7	L_0.029764	0.431138	0.030963	4.50809e-44	1.53901	1.44856	1.6355	0.0219904	0.0158335	0.573805	0.563189	0.584421
10	0.7	L_0.037927	0.383525	0.0333082	1.11568e-30	1.46745	1.37483	1.56659	0.0149349	0.0107534	0.560222	0.54954	0.570904
10	0.7	L_0.048329	0.278222	0.0372449	8.0142e-14	1.32078	1.22781	1.42083	0.00623222	0.00448731	0.540442	0.529713	0.551171
10	0.7	L_0.061585	0.304988	0.0566883	7.44464e-08	1.35661	1.21389	1.51598	0.00322829	0.00232442	0.530555	0.519788	0.541321
1	0.9	L_0.001000	0.531841	0.0231427	7.2259e-117	1.70206	1.62686	1.78135	0.0619996	0.0446408	0.62517	0.614793	0.635546
1	0.9	L_0.001274	0.542367	0.0233497	2.37057e-119	1.72007	1.64341	1.80094	0.0634011	0.0456499	0.626625	0.61626	0.636991
1	0.9	L_0.001624	0.555697	0.0236103	1.73673e-122	1.74316	1.66462	1.82605	0.0651753	0.0469273	0.628464	0.618112	0.638817
1	0.9	L_0.002069	0.57258	0.0239276	1.50406e-126	1.77284	1.69192	1.8583	0.0674811	0.0485876	0.630775	0.620439	0.641111
1	0.9	L_0.002637	0.592889	0.0243045	1.96977e-131	1.80921	1.72536	1.89784	0.0702679	0.0505941	0.633544	0.623226	0.643862
1	0.9	L_0.003360	0.615992	0.024722	4.89201e-137	1.85149	1.76426	1.9438	0.0734737	0.0529023	0.636792	0.626495	0.64709
1	0.9	L_0.004281	0.642494	0.0251637	8.57387e-144	1.90122	1.81008	1.99775	0.0773469	0.0556911	0.640688	0.630409	0.650967
1	0.9	L_0.005456	0.671975	0.0257292	2.32739e-150	1.9581	1.86219	2.05982	0.0811184	0.0584067	0.644321	0.634053	0.65459
1	0.9	L_0.006952	0.693984	0.026291	1.51127e-153	2.00167	1.90155	2.10799	0.0829371	0.0597161	0.646184	0.635918	0.65645
1	0.9	L_0.008859	0.690975	0.0266594	4.11185e-148	1.99566	1.89446	2.10317	0.0797725	0.0574376	0.644077	0.633797	0.654357
1	0.9	L_0.011288	0.656036	0.0269813	1.37708e-130	1.92714	1.82824	2.03222	0.069645	0.0501456	0.634801	0.624465	0.645137
1	0.9	L_0.014384	0.586452	0.0269561	6.08399e-105	1.7976	1.7054	1.89548	0.0551445	0.039705	0.61917	0.608741	0.629599
1	0.9	L_0.018330	0.510994	0.0269811	5.44479e-80	1.66695	1.58133	1.75775	0.041353	0.0297749	0.602868	0.592353	0.613383
1	0.9	L_0.023357	0.445306	0.0273886	1.93497e-59	1.56097	1.47957	1.64728	0.030207	0.0217495	0.587542	0.576955	0.598129
1	0.9	L_0.029764	0.371358	0.0281571	1.01814e-39	1.4497	1.372	1.53212	0.0197017	0.0141856	0.57009	0.559436	0.580745
1	0.9	L_0.037927	0.309653	0.0291516	2.35082e-26	1.36295	1.28734	1.4432	0.0126906	0.00913744	0.556159	0.545451	0.566867
1	0.9	L_0.048329	0.210443	0.0309556	1.05931e-11	1.23422	1.16157	1.31144	0.00516233	0.00371697	0.538785	0.528005	0.549564
1	0.9	L_0.061585	0.198719	0.0376949	1.35108e-07	1.21984	1.13294	1.31336	0.00310223	0.00223366	0.532275	0.521477	0.543073
2	0.9	L_0.001000	0.525516	0.0232421	3.41034e-113	1.69133	1.61628	1.77046	0.0598259	0.0430757	0.623457	0.613053	0.633862
2	0.9	L_0.001274	0.535242	0.0234373	1.96087e-115	1.70786	1.63145	1.78845	0.0610849	0.0439822	0.624811	0.614417	0.635205
2	0.9	L_0.001624	0.547319	0.0236811	3.50436e-118	1.72861	1.65049	1.81105	0.0626313	0.0450956	0.626434	0.616054	0.636815
2	0.9	L_0.002069	0.562601	0.0239771	9.49409e-122	1.75523	1.67494	1.84002	0.0646439	0.0465447	0.628502	0.618138	0.638867
2	0.9	L_0.002637	0.580778	0.0243215	5.03438e-126	1.78743	1.70453	1.87505	0.0670667	0.0482892	0.630916	0.620569	0.641263
2	0.9	L_0.003360	0.6013	0.0246996	6.62784e-131	1.82449	1.73859	1.91535	0.0698411	0.0502868	0.633647	0.623321	0.643974
2	0.9	L_0.004281	0.625371	0.0251117	6.80773e-137	1.86894	1.77952	1.96362	0.0732554	0.0527452	0.636871	0.626561	0.647181
2	0.9	L_0.005456	0.652043	0.0256352	1.02291e-142	1.91946	1.82576	2.01878	0.0765665	0.0551293	0.639927	0.62963	0.650225
2	0.9	L_0.006952	0.674747	0.0261989	2.85115e-146	1.96354	1.86564	2.06743	0.0785844	0.0565821	0.641985	0.631693	0.652277
2	0.9	L_0.008859	0.677629	0.0266296	7.72985e-143	1.9692	1.86945	2.07515	0.0766242	0.0551708	0.640884	0.630585	0.651184
2	0.9	L_0.011288	0.653358	0.0269876	1.76564e-129	1.92198	1.82333	2.0268	0.0689915	0.0496751	0.634125	0.623786	0.644463
2	0.9	L_0.014384	0.591212	0.0269534	1.21491e-106	1.80618	1.71354	1.90452	0.0560886	0.0403848	0.620756	0.610329	0.631184
2	0.9	L_0.018330	0.522949	0.0270351	2.31966e-83	1.687	1.60018	1.77909	0.0431876	0.0310959	0.605851	0.595335	0.616368
2	0.9	L_0.023357	0.455662	0.0274448	6.64536e-62	1.57722	1.49482	1.66461	0.0315256	0.022699	0.590101	0.579511	0.600691
2	0.9	L_0.029764	0.379395	0.0281612	2.27718e-41	1.4614	1.38306	1.5445	0.0205668	0.0148085	0.572015	0.561368	0.582662
2	0.9	L_0.037927	0.309748	0.0290964	1.82814e-26	1.36308	1.28761	1.44318	0.012748	0.00917877	0.556351	0.545657	0.567046
2	0.9	L_0.048329	0.205296	0.030869	2.91966e-11	1.22789	1.1558	1.30448	0.00494046	0.00355722	0.537987	0.52723	0.548744
2	0.9	L_0.061585	0.194404	0.0375679	2.28231e-07	1.21459	1.12834	1.30737	0.00298916	0.00215224	0.53025	0.519482	0.541017
3	0.9	L_0.001000	0.535474	0.0232763	4.14527e-117	1.70826	1.63235	1.78831	0.0621193	0.044727	0.624847	0.614454	0.635239
3	0.9	L_0.001274	0.546082	0.023475	1.06848e-119	1.72648	1.64912	1.80809	0.0635795	0.0457783	0.626378	0.615999	0.636758
3	0.9	L_0.001624	0.559289	0.0237236	6.92261e-123	1.74943	1.67024	1.83302	0.0653809	0.0470754	0.628233	0.617869	0.638598
3	0.9	L_0.002069	0.576157	0.0240247	4.29968e-127	1.77919	1.69766	1.86532	0.0677638	0.0487911	0.630719	0.620374	0.641065
3	0.9	L_0.002637	0.596207	0.024371	3.59182e-132	1.81522	1.73087	1.9044	0.07065	0.0508692	0.633691	0.62337	0.644013
3	0.9	L_0.003360	0.619369	0.0247546	3.67053e-138	1.85776	1.77011	1.9505	0.0740716	0.0533328	0.637227	0.626932	0.647522
3	0.9	L_0.004281	0.647131	0.0251633	7.49243e-146	1.91005	1.8185	2.00703	0.0784743	0.0565029	0.641742	0.631474	0.65201
3	0.9	L_0.005456	0.679043	0.0256962	6.9132e-154	1.97199	1.87552	2.0743	0.0830847	0.0598224	0.646262	0.636017	0.656507
3	0.9	L_0.006952	0.705223	0.0262594	7.17674e-159	2.0243	1.92316	2.13168	0.0859318	0.0618724	0.64921	0.638977	0.659442
3	0.9	L_0.008859	0.710235	0.0267043	7.48935e-156	2.03447	1.93114	2.14427	0.0841295	0.0605747	0.648307	0.638073	0.658541
3	0.9	L_0.011288	0.678909	0.0270185	2.48899e-139	1.97172	1.87041	2.07939	0.0745494	0.0536768	0.639614	0.629339	0.649889
3	0.9	L_0.014384	0.609675	0.0268578	4.46796e-114	1.83983	1.7458	1.93964	0.0601511	0.0433099	0.625197	0.614851	0.635544
3	0.9	L_0.018330	0.536114	0.0268749	1.54303e-88	1.70935	1.6219	1.8021	0.0459797	0.0331062	0.609569	0.599129	0.62001
3	0.9	L_0.023357	0.46768	0.0273256	1.145e-65	1.59629	1.51324	1.68435	0.0335236	0.0241375	0.593556	0.583019	0.604093
3	0.9	L_0.029764	0.383706	0.0281323	2.3372e-42	1.46771	1.38912	1.55108	0.0210806	0.0151784	0.573376	0.562734	0.584018
3	0.9	L_0.037927	0.311226	0.0290976	1.06322e-26	1.3651	1.28951	1.44532	0.0128664	0.009264	0.557067	0.546363	0.567771
3	0.9	L_0.048329	0.186834	0.0308441	1.38362e-09	1.20543	1.13471	1.28055	0.00409914	0.00295145	0.534329	0.523575	0.545083
3	0.9	L_0.061585	0.170701	0.0375742	5.54476e-06	1.18614	1.10189	1.27676	0.00230472	0.00165944	0.526354	0.515582	0.537127
4	0.9	L_0.001000	0.535135	0.0233668	4.4893e-116	1.70768	1.6315	1.78801	0.0614816	0.0442678	0.624106	0.613698	0.634513
4	0.9	L_0.001274	0.545902	0.0235765	1.31173e-118	1.72616	1.64849	1.80812	0.0629098	0.0452962	0.625608	0.615211	0.636006
4	0.9	L_0.001624	0.559609	0.0238426	8.06895e-122	1.74999	1.67038	1.83404	0.0647232	0.0466018	0.627482	0.617096	0.637868
4	0.9	L_0.002069	0.576946	0.0241705	6.29362e-126	1.78059	1.69851	1.86732	0.0670501	0.0482772	0.629863	0.619491	0.640235
4	0.9	L_0.002637	0.597176	0.0245526	1.13948e-130	1.81698	1.73193	1.90692	0.0697488	0.0502203	0.63265	0.622294	0.643006
4	0.9	L_0.003360	0.620736	0.0249821	2.76943e-136	1.8603	1.77174	1.95404	0.0729628	0.0525345	0.635901	0.625562	0.646241
4	0.9	L_0.004281	0.646723	0.0254174	8.19971e-143	1.90927	1.81685	2.00721	0.0767159	0.0552368	0.639718	0.629392	0.650043
4	0.9	L_0.005456	0.673085	0.0259365	1.76169e-148	1.96027	1.8635	2.06294	0.0799669	0.0575776	0.643	0.632684	0.653316
4	0.9	L_0.006952	0.692392	0.026435	3.25907e-151	1.99849	1.89798	2.10523	0.0815172	0.0586938	0.644706	0.634403	0.655009
4	0.9	L_0.008859	0.689938	0.0267645	1.56006e-146	1.99359	1.89211	2.10142	0.0787841	0.0567259	0.643093	0.632797	0.653389
4	0.9	L_0.011288	0.651775	0.0269508	3.2875e-129	1.91894	1.82057	2.02345	0.0688169	0.0495494	0.633825	0.623497	0.644152
4	0.9	L_0.014384	0.581602	0.0268351	3.67636e-104	1.7889	1.69754	1.88585	0.0546593	0.0393556	0.618894	0.60849	0.629298
4	0.9	L_0.018330	0.50423	0.0268734	1.51057e-78	1.65571	1.57099	1.74553	0.0405411	0.0291903	0.602283	0.591782	0.612784
4	0.9	L_0.023357	0.436542	0.0273274	1.924e-57	1.54735	1.46683	1.6327	0.0291348	0.0209776	0.586154	0.575573	0.596735
4	0.9	L_0.029764	0.36538	0.0281097	1.24965e-38	1.44106	1.36395	1.52284	0.0191333	0.0137763	0.568815	0.558167	0.579464
4	0.9	L_0.037927	0.300304	0.0291744	7.54721e-25	1.35027	1.27531	1.42983	0.0119187	0.00858167	0.553393	0.542682	0.564104
4	0.9	L_0.048329	0.185332	0.0310131	2.28807e-09	1.20362	1.13263	1.27906	0.00399043	0.00287318	0.532764	0.521993	0.543534
4	0.9	L_0.061585	0.167599	0.0377282	8.90166e-06	1.18246	1.09815	1.27319	0.00220388	0.00158683	0.525377	0.514596	0.536158
5	0.9	L_0.001000	0.519941	0.0231922	2.58066e-111	1.68193	1.60745	1.76044	0.0588309	0.0423592	0.621306	0.610898	0.631713
5	0.9	L_0.001274	0.530359	0.0233934	8.59422e-114	1.69954	1.62365	1.77959	0.0602213	0.0433604	0.622762	0.612366	0.633158
5	0.9	L_0.001624	0.543691	0.0236468	5.58357e-117	1.72235	1.64463	1.80437	0.0620134	0.0446508	0.624672	0.61429	0.635055
5	0.9	L_0.002069	0.560797	0.0239539	3.26291e-121	1.75207	1.672	1.83662	0.0643998	0.046369	0.627213	0.616849	0.637577
5	0.9	L_0.002637	0.581281	0.0243138	2.56025e-126	1.78833	1.70541	1.87596	0.0672863	0.0484473	0.630223	0.61988	0.640566
5	0.9	L_0.003360	0.604561	0.0247056	3.03738e-132	1.83045	1.74425	1.92163	0.0706447	0.0508654	0.633821	0.623503	0.64414
5	0.9	L_0.004281	0.63126	0.0251071	1.70028e-139	1.87998	1.79005	1.9752	0.0747692	0.0538351	0.638293	0.627998	0.648587
5	0.9	L_0.005456	0.659553	0.0255989	2.19591e-146	1.93393	1.83966	2.03386	0.078675	0.0566474	0.642511	0.632237	0.652784
5	0.9	L_0.006952	0.682028	0.0260864	1.12352e-150	1.97788	1.87969	2.08208	0.081067	0.0583697	0.645493	0.635241	0.655745
5	0.9	L_0.008859	0.679451	0.0264396	1.22198e-145	1.97279	1.87355	2.07816	0.0781263	0.0562523	0.643917	0.633659	0.654174
5	0.9	L_0.011288	0.641199	0.0266891	1.5332e-127	1.89876	1.80233	2.00112	0.0677959	0.0488142	0.634457	0.624145	0.64477
5	0.9	L_0.014384	0.573832	0.0266529	8.18139e-103	1.77506	1.685	1.87058	0.0539131	0.0388184	0.61908	0.608674	0.629487
5	0.9	L_0.018330	0.504052	0.0267494	3.3208e-79	1.65542	1.5711	1.7448	0.0409169	0.0294609	0.602965	0.592472	0.613459
5	0.9	L_0.023357	0.438944	0.0272026	1.4225e-58	1.55107	1.47072	1.63623	0.0297399	0.0214133	0.587092	0.576525	0.597658
5	0.9	L_0.029764	0.37075	0.028061	7.4546e-40	1.44882	1.37142	1.5309	0.0197727	0.0142367	0.569873	0.559239	0.580507
5	0.9	L_0.037927	0.308919	0.0290834	2.35855e-26	1.36195	1.28657	1.44195	0.012693	0.0091392	0.555781	0.545088	0.566473
5	0.9	L_0.048329	0.218946	0.0309471	1.49607e-12	1.24476	1.17151	1.32262	0.00559136	0.00402587	0.539164	0.528409	0.549919
5	0.9	L_0.061585	0.216959	0.0376527	8.30669e-09	1.24229	1.15389	1.33743	0.00370551	0.00266803	0.532877	0.522111	0.543643
6	0.9	L_0.001000	0.53873	0.0233305	5.66862e-118	1.71383	1.6375	1.79433	0.062491	0.0449946	0.626045	0.615653	0.636437
6	0.9	L_0.001274	0.548813	0.0235292	2.48737e-120	1.7312	1.65345	1.81322	0.0638164	0.0459489	0.627454	0.617074	0.637835
6	0.9	L_0.001624	0.561788	0.0237808	2.20397e-123	1.75381	1.67423	1.83781	0.0655344	0.0471859	0.62924	0.618873	0.639606
6	0.9	L_0.002069	0.578412	0.0240889	2.1067e-127	1.78321	1.70127	1.86976	0.0678034	0.0488196	0.631595	0.621246	0.641945
6	0.9	L_0.002637	0.59777	0.0244442	4.51473e-132	1.81806	1.73333	1.90764	0.0704461	0.0507225	0.634291	0.62396	0.644622
6	0.9	L_0.003360	0.620032	0.0248325	1.34086e-137	1.85899	1.77101	1.95209	0.0735834	0.0529813	0.637511	0.627203	0.647819
6	0.9	L_0.004281	0.645652	0.025244	2.78941e-144	1.90723	1.81552	2.00438	0.0773909	0.0557228	0.641368	0.631081	0.651654
6	0.9	L_0.005456	0.67435	0.0257821	8.47976e-151	1.96276	1.86642	2.06492	0.0811065	0.0583981	0.644912	0.634641	0.655183
6	0.9	L_0.006952	0.697249	0.0263371	1.93276e-154	2.00822	1.90759	2.11507	0.0831987	0.0599045	0.64705	0.636786	0.657314
6	0.9	L_0.008859	0.692109	0.0266989	3.68538e-148	1.99793	1.89646	2.10572	0.0796426	0.0573441	0.644359	0.634077	0.654641
6	0.9	L_0.011288	0.650986	0.026903	2.36005e-129	1.91743	1.81931	2.02166	0.0688876	0.0496003	0.634491	0.624159	0.644823
6	0.9	L_0.014384	0.578511	0.0267414	8.67905e-104	1.78338	1.69261	1.87969	0.0544599	0.0392121	0.619262	0.608857	0.629667
6	0.9	L_0.018330	0.502412	0.0267142	6.62735e-79	1.6527	1.56863	1.74181	0.040726	0.0293235	0.603245	0.592762	0.613728
6	0.9	L_0.023357	0.435654	0.027149	6.02046e-58	1.54597	1.46604	1.63068	0.0293859	0.0211584	0.587545	0.576986	0.598105
6	0.9	L_0.029764	0.362874	0.0280651	3.05892e-38	1.43745	1.36065	1.51889	0.0189132	0.0136178	0.569759	0.559108	0.58041
6	0.9	L_0.037927	0.299619	0.0291109	7.6299e-25	1.34934	1.27459	1.42867	0.0119051	0.00857189	0.555368	0.544656	0.56608
6	0.9	L_0.048329	0.192867	0.0309166	4.42333e-10	1.21272	1.14142	1.28849	0.00434743	0.00313023	0.535447	0.524682	0.546211
6	0.9	L_0.061585	0.174954	0.0376222	3.3146e-06	1.19119	1.10648	1.28232	0.00241478	0.00173868	0.527743	0.516961	0.538526
7	0.9	L_0.001000	0.513288	0.0231363	4.74693e-109	1.67078	1.59695	1.74857	0.0574104	0.0413365	0.620909	0.610506	0.631312
7	0.9	L_0.001274	0.522995	0.0233224	2.26345e-111	1.68707	1.61195	1.76627	0.0587113	0.0422732	0.622286	0.611895	0.632677
7	0.9	L_0.001624	0.535469	0.0235598	2.36178e-114	1.70825	1.63143	1.78928	0.0603853	0.0434785	0.624052	0.613675	0.634428
7	0.9	L_0.002069	0.55148	0.0238481	2.6152e-118	1.73582	1.65683	1.8192	0.0626125	0.0450821	0.626312	0.615953	0.636671
7	0.9	L_0.002637	0.570881	0.0241849	3.43785e-123	1.76983	1.68818	1.85607	0.0653731	0.0470698	0.62912	0.618783	0.639457
7	0.9	L_0.003360	0.593874	0.0245688	4.39923e-129	1.81099	1.72616	1.90069	0.0687258	0.0494838	0.632555	0.622241	0.642869
7	0.9	L_0.004281	0.621492	0.0249918	1.6574e-136	1.8617	1.77304	1.95555	0.0729683	0.0525385	0.636815	0.626521	0.647109
7	0.9	L_0.005456	0.652372	0.0255307	5.1545e-144	1.92009	1.82674	2.01903	0.0772579	0.0556271	0.641144	0.630866	0.651423
7	0.9	L_0.006952	0.677903	0.0260798	5.88297e-149	1.96974	1.87197	2.07348	0.0800615	0.0576457	0.644402	0.634136	0.654668
7	0.9	L_0.008859	0.678526	0.0264577	4.72419e-145	1.97097	1.87175	2.07631	0.0777922	0.0560117	0.643606	0.633338	0.653875
7	0.9	L_0.011288	0.642266	0.0267209	1.16675e-127	1.90078	1.80415	2.00339	0.0678638	0.0488631	0.634625	0.62431	0.64494
7	0.9	L_0.014384	0.570042	0.0265852	5.4187e-102	1.76834	1.67885	1.86326	0.0534355	0.0384745	0.619132	0.608734	0.62953
7	0.9	L_0.018330	0.498242	0.026639	4.6387e-78	1.64582	1.56233	1.73431	0.0402718	0.0289964	0.603165	0.592678	0.613651
7	0.9	L_0.023357	0.435963	0.0271218	3.86476e-58	1.54645	1.46658	1.6311	0.0295111	0.0212485	0.587163	0.576602	0.597723
7	0.9	L_0.029764	0.364534	0.0279776	8.31169e-39	1.43984	1.36315	1.52116	0.0192284	0.0138448	0.568706	0.558074	0.579338
7	0.9	L_0.037927	0.297092	0.0289816	1.17074e-24	1.34594	1.27169	1.42471	0.011817	0.00850847	0.553872	0.543184	0.564561
7	0.9	L_0.048329	0.18743	0.0307887	1.14607e-09	1.20615	1.13551	1.28118	0.00414018	0.002981	0.535069	0.524321	0.545818
7	0.9	L_0.061585	0.169574	0.0375081	6.15468e-06	1.1848	1.10079	1.27516	0.0022823	0.00164329	0.526703	0.515921	0.537484
8	0.9	L_0.001000	0.53545	0.0232004	7.46195e-118	1.70822	1.63255	1.78799	0.0624019	0.0449304	0.626869	0.616495	0.637243
8	0.9	L_0.001274	0.545337	0.0233926	3.32005e-120	1.72519	1.64815	1.80644	0.0637297	0.0458865	0.628177	0.617814	0.638539
8	0.9	L_0.001624	0.55764	0.0236339	4.34212e-123	1.74655	1.66777	1.82968	0.0653619	0.0470617	0.629776	0.619428	0.640124
8	0.9	L_0.002069	0.573238	0.0239267	7.60536e-127	1.774	1.69303	1.85952	0.0674941	0.0485969	0.631856	0.621526	0.642186
8	0.9	L_0.002637	0.591934	0.0242655	1.97992e-131	1.80748	1.72384	1.89588	0.0701077	0.0504787	0.634477	0.624168	0.644786
8	0.9	L_0.003360	0.613626	0.0246356	6.07554e-137	1.84712	1.76038	1.93887	0.0732669	0.0527535	0.637591	0.627308	0.647874
8	0.9	L_0.004281	0.63903	0.0250257	8.07569e-144	1.89464	1.80431	1.99029	0.0772293	0.0556064	0.641482	0.631222	0.651742
8	0.9	L_0.005456	0.667835	0.0255344	8.81408e-151	1.95001	1.8552	2.05052	0.081269	0.0585151	0.645112	0.63487	0.655353
8	0.9	L_0.006952	0.691709	0.0260991	8.91438e-155	1.99713	1.89794	2.10241	0.0836314	0.0602161	0.646993	0.636759	0.657227
8	0.9	L_0.008859	0.696005	0.0265778	3.69085e-151	2.00572	1.90433	2.11344	0.0816174	0.058766	0.645207	0.634959	0.655456
8	0.9	L_0.011288	0.668251	0.0269376	7.4636e-136	1.95082	1.85088	2.05703	0.0728161	0.0524289	0.636793	0.626497	0.64709
8	0.9	L_0.014384	0.606142	0.0268838	1.44657e-112	1.83334	1.73957	1.93291	0.0595156	0.0428523	0.622746	0.612368	0.633123
8	0.9	L_0.018330	0.535917	0.0268859	2.10652e-88	1.70901	1.62155	1.80179	0.0459706	0.0330996	0.60804	0.597589	0.618491
8	0.9	L_0.023357	0.469294	0.0272906	2.83591e-66	1.59886	1.51579	1.68695	0.0338661	0.0243842	0.592745	0.582218	0.603273
8	0.9	L_0.029764	0.388873	0.0280828	1.31895e-43	1.47532	1.39645	1.55897	0.0217301	0.0156461	0.57434	0.563721	0.58496
8	0.9	L_0.037927	0.313534	0.0290116	3.183e-27	1.36825	1.2927	1.44841	0.0131356	0.00945786	0.55769	0.547013	0.568367
8	0.9	L_0.048329	0.192937	0.0308206	3.84972e-10	1.21281	1.14171	1.28834	0.00437787	0.00315214	0.536163	0.525412	0.546914
8	0.9	L_0.061585	0.175985	0.0374674	2.63991e-06	1.19242	1.10796	1.28326	0.00246326	0.00177359	0.528258	0.517499	0.539018
9	0.9	L_0.001000	0.51462	0.02312	9.29961e-110	1.673	1.59914	1.75085	0.0578942	0.0416849	0.621998	0.61159	0.632406
9	0.9	L_0.001274	0.524928	0.0233218	3.46756e-112	1.69034	1.61507	1.76969	0.0592571	0.0426661	0.623455	0.613058	0.633852
9	0.9	L_0.001624	0.538289	0.0235786	2.33477e-115	1.71307	1.63598	1.79441	0.0610419	0.0439512	0.625342	0.614959	0.635726
9	0.9	L_0.002069	0.555456	0.023893	1.50312e-119	1.74274	1.66329	1.82661	0.0634077	0.0456547	0.627771	0.617404	0.638138
9	0.9	L_0.002637	0.576213	0.0242608	1.07877e-124	1.77929	1.69696	1.86628	0.0663256	0.0477556	0.630771	0.620424	0.641119
9	0.9	L_0.003360	0.600466	0.0246668	6.86335e-131	1.82297	1.73725	1.91363	0.0698619	0.0503018	0.634272	0.623948	0.644597
9	0.9	L_0.004281	0.628886	0.0250897	1.18327e-138	1.87552	1.78587	1.97045	0.0743178	0.0535101	0.638644	0.628342	0.648945
9	0.9	L_0.005456	0.660417	0.0256197	1.57876e-146	1.9356	1.84118	2.0357	0.078848	0.0567719	0.642849	0.63257	0.653128
9	0.9	L_0.006952	0.68569	0.0261479	1.43071e-151	1.98514	1.88637	2.08999	0.081761	0.0588694	0.64555	0.635288	0.655813
9	0.9	L_0.008859	0.692919	0.0265535	4.13301e-150	1.99954	1.89855	2.10683	0.0809472	0.0582834	0.645499	0.63524	0.655758
9	0.9	L_0.011288	0.662755	0.0268194	7.99318e-135	1.94013	1.84116	2.04528	0.0722059	0.0519895	0.637499	0.6272	0.647799
9	0.9	L_0.014384	0.593516	0.0267228	2.74238e-109	1.81034	1.71828	1.90806	0.0577092	0.0415517	0.622085	0.611695	0.632475
9	0.9	L_0.018330	0.528776	0.0268657	3.06574e-86	1.69685	1.61008	1.7889	0.0448633	0.0323024	0.60689	0.596407	0.617374
9	0.9	L_0.023357	0.470436	0.0273403	2.36452e-66	1.60069	1.51739	1.68906	0.0339744	0.0244621	0.592383	0.581825	0.602941
9	0.9	L_0.029764	0.397747	0.0280914	1.64244e-45	1.48847	1.40889	1.5729	0.0227715	0.0163959	0.574981	0.564359	0.585603
9	0.9	L_0.037927	0.343388	0.0291378	4.6656e-32	1.40972	1.33157	1.49269	0.0156503	0.0112685	0.562281	0.551601	0.57296
9	0.9	L_0.048329	0.250026	0.0310449	8.03355e-16	1.28406	1.20827	1.36464	0.00724538	0.0052168	0.545188	0.534431	0.555946
9	0.9	L_0.061585	0.249743	0.0377162	3.55226e-11	1.2837	1.19221	1.38218	0.00489186	0.00352223	0.537697	0.526929	0.548466
10	0.9	L_0.001000	0.524905	0.0234147	2.63863e-111	1.6903	1.61474	1.76998	0.0587472	0.042299	0.622564	0.61212	0.633008
10	0.9	L_0.001274	0.533833	0.0235941	2.42136e-113	1.70546	1.62865	1.78648	0.059885	0.0431182	0.623894	0.613463	0.634326
10	0.9	L_0.001624	0.544882	0.0238155	7.46924e-116	1.72441	1.64604	1.80712	0.0612884	0.0441287	0.625527	0.615111	0.635944
10	0.9	L_0.002069	0.558921	0.0240786	3.41816e-119	1.74879	1.66846	1.83362	0.0631549	0.0454726	0.627706	0.617309	0.638104
10	0.9	L_0.002637	0.575393	0.0243799	3.75188e-123	1.77783	1.69517	1.86518	0.0653699	0.0470675	0.630304	0.619929	0.640679
10	0.9	L_0.003360	0.594292	0.0247043	7.18843e-128	1.81175	1.72643	1.90199	0.0680156	0.0489724	0.633424	0.623076	0.643773
10	0.9	L_0.004281	0.616265	0.0250387	9.28836e-134	1.852	1.76363	1.94553	0.0713305	0.0513592	0.637191	0.626868	0.647513
10	0.9	L_0.005456	0.640581	0.0254832	1.94157e-139	1.89758	1.80548	1.99516	0.0745348	0.0536664	0.640626	0.630325	0.650928
10	0.9	L_0.006952	0.659419	0.0259351	1.30938e-142	1.93367	1.8382	2.03492	0.0763186	0.0549507	0.642721	0.632438	0.653004
10	0.9	L_0.008859	0.660975	0.0262465	6.09541e-140	1.93668	1.83993	2.03933	0.0747987	0.0538564	0.641796	0.631529	0.652062
10	0.9	L_0.011288	0.629971	0.0264645	3.00819e-125	1.87756	1.78298	1.9779	0.0664356	0.0478348	0.633719	0.623428	0.64401
10	0.9	L_0.014384	0.566101	0.0264163	7.01962e-102	1.76139	1.67279	1.85531	0.0533261	0.0383957	0.619458	0.609082	0.629833
10	0.9	L_0.018330	0.498914	0.0265121	5.34486e-79	1.64693	1.56376	1.73504	0.0407522	0.0293423	0.604434	0.593969	0.614898
10	0.9	L_0.023357	0.432992	0.0269503	4.3958e-58	1.54186	1.46271	1.62571	0.0294597	0.0212115	0.588292	0.577749	0.598836
10	0.9	L_0.029764	0.362292	0.0278326	9.82136e-39	1.43662	1.36048	1.51732	0.0191893	0.0138166	0.569693	0.559059	0.580327
10	0.9	L_0.037927	0.306753	0.0289479	3.08537e-26	1.35901	1.28413	1.43845	0.0126353	0.00909762	0.55574	0.54505	0.566431
10	0.9	L_0.048329	0.207137	0.030891	2.0081e-11	1.23015	1.15789	1.30695	0.00502348	0.003617	0.537656	0.526915	0.548397
10	0.9	L_0.061585	0.201953	0.0376996	8.46575e-08	1.22379	1.1366	1.31763	0.00320345	0.00230654	0.531288	0.520523	0.542052
1	1	L_0.001000	0.543203	0.0252493	1.16114e-102	1.72151	1.63867	1.80917	0.0539852	0.0388703	0.617026	0.606591	0.62746
1	1	L_0.001274	0.547901	0.0253191	7.57699e-104	1.72962	1.64616	1.81794	0.0546457	0.0393458	0.617826	0.607393	0.628258
1	1	L_0.001624	0.553782	0.0254123	2.76985e-105	1.73982	1.65557	1.829	0.0554461	0.0399222	0.618795	0.608364	0.629226
1	1	L_0.002069	0.560531	0.025526	7.06789e-107	1.7516	1.66642	1.8418	0.0563331	0.0405608	0.619864	0.609434	0.630293
1	1	L_0.002637	0.56784	0.0256548	1.4922e-108	1.76445	1.67822	1.85578	0.0572634	0.0412307	0.621014	0.610585	0.631443
1	1	L_0.003360	0.574638	0.0257817	4.76472e-110	1.77649	1.68925	1.86891	0.0580878	0.0418243	0.62206	0.611628	0.632492
1	1	L_0.004281	0.578905	0.0259191	1.68726e-110	1.78408	1.69602	1.8774	0.0583201	0.0419915	0.622489	0.61205	0.632929
1	1	L_0.005456	0.574678	0.0259967	2.7764e-108	1.77656	1.6886	1.86977	0.0570581	0.0410828	0.621052	0.610595	0.631509
1	1	L_0.006952	0.553612	0.0259619	6.8024e-101	1.73952	1.6535	1.83065	0.0529139	0.0380989	0.616449	0.605963	0.626934
1	1	L_0.008859	0.509212	0.025611	5.75795e-88	1.66398	1.58276	1.74992	0.0457329	0.0329285	0.608306	0.597782	0.618829
1	1	L_0.011288	0.450012	0.0250287	2.80296e-72	1.56833	1.49345	1.64742	0.0371327	0.0267362	0.597374	0.586802	0.607946
1	1	L_0.014384	0.393324	0.0244842	4.53279e-58	1.4819	1.41262	1.55493	0.0294649	0.0212152	0.586116	0.575491	0.59674
1	1	L_0.018330	0.357103	0.0245815	8.13849e-48	1.42918	1.3621	1.49989	0.0239971	0.0172783	0.577751	0.5671	0.588402
1	1	L_0.023357	0.328969	0.0249188	8.58318e-40	1.38954	1.32342	1.45923	0.0197512	0.0142212	0.570943	0.560281	0.581604
1	1	L_0.029764	0.288934	0.0253769	4.92496e-30	1.335	1.27032	1.4032	0.0146356	0.0105379	0.560783	0.550109	0.571458
1	1	L_0.037927	0.244704	0.026026	5.33938e-21	1.27724	1.21379	1.34417	0.00993628	0.0071543	0.550145	0.539447	0.560842
1	1	L_0.048329	0.18288	0.0282703	9.86658e-11	1.20067	1.13596	1.26909	0.00467756	0.00336793	0.536858	0.526093	0.547623
1	1	L_0.061585	0.165592	0.0312692	1.18563e-07	1.18009	1.10992	1.25467	0.00313141	0.00225467	0.53221	0.52142	0.543001
2	1	L_0.001000	0.542796	0.0253646	1.34252e-101	1.72081	1.63762	1.80883	0.0532898	0.0383696	0.616399	0.605957	0.62684
2	1	L_0.001274	0.546695	0.0254199	1.3525e-102	1.72753	1.64384	1.8161	0.0538441	0.0387687	0.617028	0.60659	0.627466
2	1	L_0.001624	0.551576	0.0254949	8.45972e-104	1.73599	1.65165	1.82526	0.0545132	0.0392505	0.617755	0.607321	0.62819
2	1	L_0.002069	0.557161	0.0255858	3.90161e-105	1.74571	1.66061	1.83581	0.0552548	0.0397844	0.61859	0.608159	0.629021
2	1	L_0.002637	0.562905	0.025685	1.8404e-106	1.75577	1.66985	1.84674	0.0559885	0.0403127	0.619417	0.608989	0.629845
2	1	L_0.003360	0.568193	0.0257823	1.24222e-107	1.76507	1.67838	1.85689	0.0566275	0.0407728	0.620202	0.609775	0.63063
2	1	L_0.004281	0.571821	0.0258995	5.09561e-108	1.77149	1.6841	1.86407	0.0568213	0.0409123	0.620586	0.610154	0.631017
2	1	L_0.005456	0.567625	0.0259609	5.64831e-106	1.76407	1.67684	1.85648	0.0556532	0.0400713	0.619455	0.609009	0.6299
2	1	L_0.006952	0.54835	0.0259321	3.02704e-99	1.7304	1.64491	1.82093	0.0518947	0.0373651	0.615457	0.604983	0.62593
2	1	L_0.008859	0.508333	0.0256146	1.20749e-87	1.66252	1.58135	1.74839	0.0454967	0.0327584	0.608223	0.597713	0.618734
2	1	L_0.011288	0.455242	0.0250698	1.0909e-73	1.57655	1.50116	1.65619	0.0378785	0.0272732	0.598416	0.587855	0.608976
2	1	L_0.014384	0.402575	0.0245598	2.19603e-60	1.49567	1.42554	1.56962	0.0306941	0.0221003	0.58818	0.577561	0.598799
2	1	L_0.018330	0.367099	0.0246965	5.61179e-50	1.44354	1.37547	1.5153	0.0251355	0.018098	0.579955	0.569302	0.590609
2	1	L_0.023357	0.335471	0.0250139	5.18769e-41	1.3986	1.33181	1.46902	0.0203887	0.0146803	0.572311	0.561644	0.582977
2	1	L_0.029764	0.292112	0.025414	1.41208e-30	1.33925	1.27427	1.40777	0.0149195	0.0107423	0.561187	0.550507	0.571867
2	1	L_0.037927	0.241338	0.0260059	1.69262e-20	1.27295	1.20976	1.3396	0.00968092	0.00697043	0.549097	0.538401	0.559792
2	1	L_0.048329	0.17894	0.0282258	2.30367e-10	1.19595	1.13159	1.26399	0.00449214	0.00323442	0.536127	0.525375	0.546879
2	1	L_0.061585	0.161638	0.0311983	2.2073e-07	1.17543	1.10569	1.24954	0.00299731	0.00215812	0.530565	0.519794	0.541336
3	1	L_0.001000	0.558258	0.0252655	3.47845e-108	1.74763	1.66347	1.83667	0.0569515	0.0410061	0.621048	0.610649	0.631448
3	1	L_0.001274	0.562381	0.0253218	2.78858e-109	1.75485	1.67016	1.84446	0.0575644	0.0414474	0.621753	0.611358	0.632148
3	1	L_0.001624	0.567671	0.0253996	1.21761e-110	1.76415	1.67877	1.85453	0.0583248	0.0419949	0.622621	0.612231	0.633012
3	1	L_0.002069	0.573934	0.0254976	3.36101e-112	1.77524	1.68899	1.86654	0.0591966	0.0426226	0.623581	0.613195	0.633967
3	1	L_0.002637	0.580723	0.0256085	7.56537e-114	1.78733	1.70013	1.87967	0.0601175	0.0432857	0.624581	0.614198	0.634964
3	1	L_0.003360	0.586743	0.0257193	3.37888e-115	1.79812	1.71003	1.89143	0.0608681	0.0438261	0.625388	0.615006	0.635771
3	1	L_0.004281	0.591147	0.0258436	8.43298e-116	1.80606	1.71716	1.90025	0.0611853	0.0440545	0.625832	0.615446	0.636218
3	1	L_0.005456	0.587964	0.0259222	6.76519e-114	1.80032	1.71144	1.8945	0.060083	0.0432608	0.624722	0.614323	0.635122
3	1	L_0.006952	0.570284	0.0259257	3.08902e-107	1.76877	1.68142	1.8613	0.0563263	0.0405559	0.620685	0.610258	0.631113
3	1	L_0.008859	0.531695	0.0256689	2.6134e-95	1.70181	1.61857	1.78992	0.0496952	0.0357814	0.613276	0.602805	0.623747
3	1	L_0.011288	0.476514	0.0251285	3.44258e-80	1.61045	1.53327	1.692	0.0413836	0.0297969	0.603022	0.5925	0.613545
3	1	L_0.014384	0.424711	0.0245835	7.10143e-67	1.52915	1.45739	1.60484	0.0341577	0.0245942	0.593304	0.58273	0.603879
3	1	L_0.018330	0.391338	0.0247078	1.68403e-56	1.47896	1.4092	1.55252	0.0285978	0.0205909	0.585512	0.574903	0.59612
3	1	L_0.023357	0.360887	0.0250901	6.55673e-47	1.4346	1.36589	1.50707	0.0234953	0.0169171	0.57794	0.567302	0.588578
3	1	L_0.029764	0.310269	0.0255388	5.81042e-34	1.36379	1.29731	1.43392	0.0166798	0.0120098	0.565491	0.554809	0.576173
3	1	L_0.037927	0.256671	0.0261724	1.05102e-22	1.29262	1.22805	1.36074	0.0108135	0.00778594	0.55242	0.541701	0.563139
3	1	L_0.048329	0.161481	0.0282423	1.07969e-08	1.17525	1.11196	1.24215	0.00365453	0.00263133	0.532251	0.521491	0.543011
3	1	L_0.061585	0.14125	0.0311972	5.9642e-06	1.15171	1.08338	1.22432	0.00228979	0.00164869	0.526133	0.515354	0.536912
4	1	L_0.001000	0.547301	0.0255078	3.99676e-102	1.72858	1.64456	1.81751	0.053593	0.0385879	0.616056	0.605589	0.626523
4	1	L_0.001274	0.551954	0.0255771	2.77054e-103	1.73664	1.65201	1.82624	0.0542385	0.0390527	0.616773	0.606308	0.627238
4	1	L_0.001624	0.55783	0.0256713	1.07558e-104	1.74688	1.66144	1.83735	0.0550252	0.0396191	0.617691	0.607228	0.628154
4	1	L_0.002069	0.564615	0.0257871	2.88322e-106	1.75877	1.67238	1.85028	0.055903	0.0402511	0.618697	0.608236	0.629158
4	1	L_0.002637	0.571776	0.0259159	7.20048e-108	1.77141	1.68397	1.86405	0.0567985	0.0408959	0.619707	0.609246	0.630167
4	1	L_0.003360	0.577802	0.0260374	4.17368e-109	1.78212	1.69375	1.87577	0.0574893	0.0413933	0.62044	0.609977	0.630904
4	1	L_0.004281	0.580554	0.0261581	3.91744e-109	1.78703	1.69802	1.88138	0.0575005	0.0414013	0.620446	0.609976	0.630916
4	1	L_0.005456	0.573386	0.0261977	3.46631e-106	1.77426	1.68575	1.86808	0.0558401	0.0402059	0.61862	0.608135	0.629105
4	1	L_0.006952	0.548782	0.0261041	4.05466e-98	1.73114	1.64507	1.82233	0.0513372	0.0369637	0.613623	0.603114	0.624133
4	1	L_0.008859	0.504561	0.0257205	1.10492e-85	1.65626	1.57507	1.74217	0.0444595	0.0320116	0.605716	0.595178	0.616254
4	1	L_0.011288	0.445438	0.0250913	1.64377e-70	1.56117	1.48645	1.64009	0.0361722	0.0260446	0.594978	0.584404	0.605553
4	1	L_0.014384	0.387862	0.0245272	2.51031e-56	1.47383	1.40481	1.54659	0.0285285	0.020541	0.583992	0.573368	0.594616
4	1	L_0.018330	0.347113	0.0246187	3.82118e-45	1.41498	1.34845	1.48508	0.0225746	0.0162541	0.575272	0.564619	0.585924
4	1	L_0.023357	0.313664	0.0249281	2.62676e-36	1.36843	1.30329	1.43708	0.0179155	0.0128995	0.567752	0.557086	0.578417
4	1	L_0.029764	0.275559	0.0253246	1.41905e-27	1.31727	1.25357	1.38441	0.013355	0.00961585	0.558163	0.547488	0.568837
4	1	L_0.037927	0.233503	0.0260033	2.71329e-19	1.26302	1.20032	1.32913	0.00906113	0.00652417	0.547655	0.536946	0.558364
4	1	L_0.048329	0.15558	0.0283592	4.11054e-08	1.16833	1.10517	1.23512	0.00336514	0.00242296	0.529956	0.519189	0.540723
4	1	L_0.061585	0.138946	0.0313202	9.15103e-06	1.14906	1.08062	1.22179	0.00219864	0.00158306	0.525243	0.514463	0.536024
5	1	L_0.001000	0.532643	0.0252659	1.1759e-98	1.70343	1.62139	1.79021	0.0516769	0.0372082	0.61408	0.603631	0.624529
5	1	L_0.001274	0.536852	0.0253253	9.9187e-100	1.71061	1.62804	1.79797	0.0522717	0.0376365	0.614838	0.604393	0.625284
5	1	L_0.001624	0.542024	0.0254039	5.23474e-101	1.71948	1.63624	1.80758	0.052979	0.0381458	0.61574	0.605298	0.626183
5	1	L_0.002069	0.547908	0.0254994	2.0553e-102	1.72963	1.64559	1.81859	0.0537568	0.0387059	0.616762	0.606322	0.627201
5	1	L_0.002637	0.554219	0.025604	6.66143e-104	1.74058	1.65567	1.83048	0.0545795	0.0392982	0.617871	0.607433	0.628309
5	1	L_0.003360	0.55979	0.0256997	3.44189e-105	1.75031	1.66461	1.84105	0.0552855	0.0398065	0.618939	0.608501	0.629378
5	1	L_0.004281	0.563564	0.0258071	1.02034e-105	1.75692	1.67055	1.8484	0.0555642	0.0400072	0.619622	0.609178	0.630067
5	1	L_0.005456	0.559047	0.0258512	1.0331e-103	1.749	1.66287	1.84023	0.0544266	0.0391881	0.61881	0.608349	0.62927
5	1	L_0.006952	0.538192	0.0258	1.23328e-96	1.71291	1.6287	1.80205	0.0504755	0.0363432	0.614752	0.604263	0.625241
5	1	L_0.008859	0.493449	0.0254611	1.12685e-83	1.63796	1.55845	1.72203	0.0433199	0.0311911	0.606621	0.596092	0.617151
5	1	L_0.011288	0.435106	0.0248991	2.22987e-68	1.54513	1.47172	1.62262	0.0349895	0.0251931	0.595583	0.585005	0.606161
5	1	L_0.014384	0.381234	0.0243765	3.9226e-55	1.46409	1.39593	1.53591	0.0278742	0.0200699	0.584843	0.57422	0.595466
5	1	L_0.018330	0.347863	0.0244697	7.28116e-46	1.41604	1.34986	1.48576	0.0229487	0.0165235	0.577207	0.566569	0.587846
5	1	L_0.023357	0.322656	0.024773	8.87787e-39	1.38079	1.31546	1.44962	0.0192064	0.0138289	0.571233	0.560593	0.581874
5	1	L_0.029764	0.289445	0.0252515	2.03647e-30	1.33569	1.27128	1.40357	0.0148278	0.0106763	0.56198	0.551326	0.572633
5	1	L_0.037927	0.244118	0.0259629	5.32478e-21	1.27649	1.21323	1.34321	0.00993819	0.00715567	0.550169	0.539469	0.560869
5	1	L_0.048329	0.190377	0.0283835	1.98207e-11	1.20971	1.14425	1.27893	0.00502852	0.00362062	0.537148	0.526375	0.54792
5	1	L_0.061585	0.180736	0.0312965	7.69674e-09	1.1981	1.1268	1.27389	0.0037233	0.00268084	0.53294	0.522159	0.543721
6	1	L_0.001000	0.550747	0.0254986	1.82942e-103	1.73455	1.65027	1.82375	0.0543039	0.0390997	0.617617	0.607159	0.628075
6	1	L_0.001274	0.55499	0.0255601	1.54184e-104	1.74192	1.65708	1.83173	0.0548992	0.0395284	0.618318	0.607863	0.628772
6	1	L_0.001624	0.560297	0.0256441	7.94904e-106	1.75119	1.66563	1.84178	0.0556121	0.0400417	0.619166	0.608715	0.629617
6	1	L_0.002069	0.566394	0.0257468	2.96732e-107	1.7619	1.67548	1.85342	0.0564	0.040609	0.620112	0.609665	0.630559
6	1	L_0.002637	0.572753	0.0258591	1.06735e-108	1.77314	1.6858	1.86566	0.0571927	0.0411798	0.62107	0.610625	0.631514
6	1	L_0.003360	0.578098	0.025962	7.70507e-110	1.78264	1.6945	1.87604	0.0578102	0.0416243	0.621854	0.611411	0.632298
6	1	L_0.004281	0.581341	0.0260756	4.18623e-110	1.78844	1.69962	1.88255	0.0579321	0.0417122	0.622094	0.611647	0.632541
6	1	L_0.005456	0.575699	0.0261361	1.58923e-107	1.77837	1.68986	1.87218	0.0564697	0.0406591	0.62056	0.610098	0.631021
6	1	L_0.006952	0.55367	0.0260901	6.05069e-100	1.73963	1.65317	1.83121	0.0522548	0.0376243	0.616015	0.605522	0.626508
6	1	L_0.008859	0.507034	0.0257166	1.56557e-86	1.66036	1.57898	1.74646	0.0448721	0.0323087	0.607601	0.597065	0.618137
6	1	L_0.011288	0.443413	0.0250652	4.97759e-70	1.55802	1.48351	1.63669	0.0358799	0.0258342	0.595998	0.585419	0.606576
6	1	L_0.014384	0.386016	0.0244568	4.03658e-56	1.47111	1.40241	1.54352	0.028399	0.0204478	0.585056	0.574442	0.59567
6	1	L_0.018330	0.348534	0.0245246	7.75836e-46	1.41699	1.35062	1.48692	0.0229318	0.0165113	0.57681	0.566176	0.587444
6	1	L_0.023357	0.317276	0.0248132	1.94886e-37	1.37338	1.3083	1.44196	0.0185012	0.0133212	0.569611	0.558964	0.580259
6	1	L_0.029764	0.277977	0.0252886	4.16677e-28	1.32046	1.25669	1.38766	0.0136239	0.00980944	0.56003	0.549354	0.570706
6	1	L_0.037927	0.237542	0.0260029	6.52688e-20	1.26813	1.20518	1.33451	0.00937356	0.00674913	0.549898	0.539179	0.560616
6	1	L_0.048329	0.161964	0.0282745	1.01456e-08	1.17582	1.11243	1.24283	0.00366799	0.00264102	0.532432	0.521668	0.543196
6	1	L_0.061585	0.144985	0.0312397	3.46653e-06	1.15602	1.08734	1.229	0.00240587	0.00173227	0.527622	0.516843	0.538401
7	1	L_0.001000	0.527472	0.0252825	1.15866e-96	1.69464	1.61297	1.78103	0.0505133	0.0363704	0.613621	0.603158	0.624084
7	1	L_0.001274	0.531881	0.0253398	8.10082e-98	1.70213	1.61992	1.7891	0.0511524	0.0368306	0.614392	0.603933	0.624851
7	1	L_0.001624	0.537558	0.0254193	2.89978e-99	1.71182	1.62889	1.79957	0.0519531	0.0374071	0.615351	0.604896	0.625806
7	1	L_0.002069	0.544442	0.0255186	5.36105e-101	1.72365	1.63983	1.81236	0.0529135	0.0380986	0.616478	0.606028	0.626929
7	1	L_0.002637	0.552496	0.0256315	4.72137e-103	1.73758	1.65272	1.82742	0.0540529	0.0389191	0.617819	0.607373	0.628265
7	1	L_0.003360	0.560772	0.0257438	3.37817e-105	1.75202	1.66609	1.84302	0.0552423	0.0397754	0.619163	0.60872	0.629606
7	1	L_0.004281	0.568045	0.0258745	7.96171e-107	1.76481	1.67783	1.85695	0.0561433	0.0404242	0.620322	0.60988	0.630764
7	1	L_0.005456	0.567418	0.0259451	5.02054e-106	1.76371	1.67655	1.85604	0.0556828	0.0400926	0.620028	0.609577	0.630478
7	1	L_0.006952	0.548189	0.0258841	1.50533e-99	1.73012	1.6448	1.82046	0.0520587	0.0374832	0.616396	0.605924	0.626868
7	1	L_0.008859	0.50534	0.0255148	2.65485e-87	1.65755	1.57693	1.74282	0.045281	0.0326031	0.609126	0.598622	0.619631
7	1	L_0.011288	0.446825	0.0249097	5.98193e-72	1.56334	1.48904	1.64178	0.0368947	0.0265648	0.598692	0.588142	0.609243
7	1	L_0.014384	0.389444	0.024332	1.17128e-57	1.47616	1.40757	1.54844	0.029199	0.0210238	0.587694	0.577094	0.598294
7	1	L_0.018330	0.352227	0.0244313	4.04504e-47	1.42223	1.35586	1.49214	0.0235955	0.0169891	0.579059	0.568434	0.589685
7	1	L_0.023357	0.321794	0.0247573	1.25644e-38	1.3796	1.31437	1.44833	0.0191222	0.0137683	0.57125	0.560612	0.581889
7	1	L_0.029764	0.280663	0.0252246	9.31688e-29	1.32401	1.26023	1.39122	0.0139665	0.0100561	0.55986	0.549203	0.570517
7	1	L_0.037927	0.230528	0.0258864	5.32033e-19	1.25926	1.19703	1.32488	0.00891109	0.00641614	0.547222	0.536532	0.557912
7	1	L_0.048329	0.161488	0.028172	9.91354e-09	1.17526	1.11212	1.24199	0.00367291	0.00264456	0.532829	0.522074	0.543585
7	1	L_0.061585	0.141162	0.0311217	5.73805e-06	1.15161	1.08344	1.22403	0.00229789	0.00165452	0.527248	0.516472	0.538025
8	1	L_0.001000	0.539205	0.0251657	7.61824e-102	1.71464	1.63239	1.80164	0.0534207	0.0384638	0.617189	0.606768	0.627609
8	1	L_0.001274	0.543146	0.0252205	7.17883e-103	1.72141	1.63866	1.80895	0.0539922	0.0388753	0.617843	0.607426	0.62826
8	1	L_0.001624	0.548044	0.0252947	4.26272e-104	1.72987	1.64647	1.8181	0.0546762	0.0393678	0.618614	0.608201	0.629027
8	1	L_0.002069	0.553836	0.0253858	1.60909e-105	1.73991	1.65574	1.82899	0.0554708	0.0399399	0.619536	0.609127	0.629945
8	1	L_0.002637	0.560634	0.0254914	3.35893e-107	1.75178	1.66669	1.84185	0.0564099	0.0406161	0.620632	0.610227	0.631038
8	1	L_0.003360	0.567442	0.0255984	7.14213e-109	1.76375	1.67773	1.85483	0.0573464	0.0412905	0.621645	0.611241	0.63205
8	1	L_0.004281	0.572898	0.025727	7.48902e-110	1.7734	1.68649	1.86545	0.0578981	0.0416877	0.622199	0.611789	0.632608
8	1	L_0.005456	0.570503	0.0258169	3.30163e-108	1.76916	1.68215	1.86132	0.0569845	0.0410298	0.62108	0.610653	0.631507
8	1	L_0.006952	0.553826	0.0258366	6.20206e-102	1.7399	1.65426	1.83059	0.0534888	0.0385129	0.617001	0.606544	0.627458
8	1	L_0.008859	0.517976	0.0255946	4.55707e-91	1.67863	1.59675	1.76527	0.0474614	0.034173	0.609769	0.599272	0.620267
8	1	L_0.011288	0.467371	0.0250803	1.67149e-77	1.59579	1.51946	1.67644	0.0399864	0.0287909	0.600152	0.589609	0.610695
8	1	L_0.014384	0.417265	0.0245856	1.32539e-64	1.5178	1.44657	1.59294	0.0329707	0.0237395	0.590247	0.579658	0.600836
8	1	L_0.018330	0.384585	0.0246943	1.09644e-54	1.469	1.39975	1.54203	0.0276423	0.019903	0.582792	0.572183	0.5934
8	1	L_0.023357	0.357955	0.0249884	1.52978e-46	1.4304	1.36217	1.50236	0.0233037	0.0167791	0.576781	0.566166	0.587396
8	1	L_0.029764	0.312347	0.0253525	7.0549e-35	1.36663	1.30048	1.43638	0.0171549	0.0123518	0.566459	0.555817	0.5771
8	1	L_0.037927	0.256654	0.0259836	5.20991e-23	1.2926	1.22848	1.36021	0.0109691	0.00789798	0.553208	0.542527	0.56389
8	1	L_0.048329	0.169241	0.0282432	2.06915e-09	1.18441	1.12063	1.25183	0.00401384	0.00289004	0.53408	0.52332	0.54484
8	1	L_0.061585	0.148316	0.0311462	1.91758e-06	1.15988	1.09117	1.23288	0.00253251	0.00182345	0.528385	0.517611	0.539158
9	1	L_0.001000	0.529822	0.0251833	2.9072e-98	1.69863	1.61708	1.78487	0.0514491	0.0370443	0.614659	0.604214	0.625104
9	1	L_0.001274	0.534684	0.0252498	1.59827e-99	1.70691	1.62476	1.79381	0.0521508	0.0375495	0.615447	0.605006	0.625888
9	1	L_0.001624	0.540824	0.025341	4.63733e-101	1.71742	1.63447	1.80519	0.0530085	0.0381671	0.616345	0.605907	0.626783
9	1	L_0.002069	0.548192	0.0254543	7.11613e-103	1.73012	1.6462	1.81894	0.0540222	0.038897	0.617427	0.606993	0.627862
9	1	L_0.002637	0.556575	0.0255832	6.12289e-105	1.74469	1.65964	1.83472	0.0551783	0.0397293	0.618641	0.608209	0.629073
9	1	L_0.003360	0.56505	0.025711	4.78806e-107	1.75954	1.67335	1.85081	0.0563597	0.0405799	0.619796	0.609365	0.630226
9	1	L_0.004281	0.571747	0.0258514	2.18599e-108	1.77136	1.68414	1.86376	0.0571135	0.0411227	0.620548	0.610116	0.63098
9	1	L_0.005456	0.570912	0.0259279	1.88428e-107	1.76988	1.68248	1.86248	0.056581	0.0407393	0.619937	0.609496	0.630378
9	1	L_0.006952	0.555297	0.0259018	5.83659e-102	1.74246	1.65649	1.83352	0.0534945	0.038517	0.616705	0.606244	0.627166
9	1	L_0.008859	0.51872	0.0255618	1.49027e-91	1.67988	1.59804	1.76647	0.0476957	0.0343418	0.610497	0.600009	0.620984
9	1	L_0.011288	0.463236	0.02493	4.54023e-77	1.58921	1.51363	1.66903	0.0397312	0.0286072	0.600863	0.590335	0.611391
9	1	L_0.014384	0.407533	0.0243327	5.81757e-63	1.5031	1.43327	1.57672	0.0320799	0.0230981	0.590491	0.57992	0.601063
9	1	L_0.018330	0.373459	0.0244514	1.14842e-52	1.45275	1.38492	1.52424	0.0265702	0.019131	0.582471	0.571869	0.593074
9	1	L_0.023357	0.346607	0.0247868	1.96599e-44	1.41426	1.34733	1.48482	0.022203	0.0159865	0.575542	0.56492	0.586164
9	1	L_0.029764	0.309467	0.0252476	1.53552e-34	1.3627	1.29702	1.43196	0.0169959	0.0122374	0.565474	0.554828	0.57612
9	1	L_0.037927	0.275746	0.0260538	3.54592e-26	1.31751	1.252	1.38664	0.0126125	0.00908125	0.556312	0.54563	0.566994
9	1	L_0.048329	0.217239	0.0284262	2.13558e-14	1.24264	1.17532	1.31387	0.00652839	0.00470055	0.542392	0.531626	0.553157
9	1	L_0.061585	0.207617	0.031335	3.45537e-11	1.23074	1.15742	1.3087	0.0048999	0.00352801	0.53741	0.526634	0.548186
10	1	L_0.001000	0.524102	0.0253964	1.2812e-94	1.68894	1.60718	1.77543	0.0493891	0.035561	0.612626	0.602135	0.623117
10	1	L_0.001274	0.527985	0.0254426	1.17714e-95	1.69551	1.61329	1.7825	0.0499565	0.0359696	0.613367	0.602881	0.623853
10	1	L_0.001624	0.532898	0.0255063	6.23179e-97	1.70386	1.62104	1.7915	0.0506546	0.0364722	0.614321	0.603841	0.6248
10	1	L_0.002069	0.538471	0.0255808	2.29621e-98	1.71339	1.62986	1.80178	0.0514383	0.0370365	0.615372	0.604899	0.625844
10	1	L_0.002637	0.544433	0.0256598	6.6029e-100	1.72363	1.63935	1.81284	0.0522807	0.0376431	0.616495	0.60603	0.626959
10	1	L_0.003360	0.549909	0.0257282	2.34477e-101	1.7331	1.64814	1.82304	0.0530714	0.0382124	0.617526	0.607069	0.627984
10	1	L_0.004281	0.553615	0.0258051	4.21432e-102	1.73953	1.65401	1.83009	0.0534702	0.0384995	0.618131	0.607679	0.628583
10	1	L_0.005456	0.548868	0.0258217	2.89686e-100	1.73129	1.64612	1.82147	0.0524357	0.0377546	0.616971	0.606515	0.627427
10	1	L_0.006952	0.529102	0.0257458	7.54353e-94	1.69741	1.61413	1.78555	0.0488767	0.0351921	0.613056	0.602584	0.623527
10	1	L_0.008859	0.490836	0.0253766	2.37765e-83	1.63368	1.55463	1.71725	0.0430971	0.0310307	0.60644	0.595946	0.616934
10	1	L_0.011288	0.436464	0.0247578	1.46638e-69	1.54723	1.47412	1.62437	0.0355879	0.0256239	0.596998	0.586468	0.607528
10	1	L_0.014384	0.383816	0.0242294	1.62408e-56	1.46788	1.39994	1.53944	0.0285798	0.0205779	0.587035	0.576452	0.597618
10	1	L_0.018330	0.349656	0.0243518	9.41707e-47	1.41858	1.35259	1.48808	0.0233946	0.0168445	0.579309	0.568696	0.589922
10	1	L_0.023357	0.319361	0.02469	2.8617e-38	1.37625	1.31134	1.44461	0.0189267	0.0136276	0.571861	0.561233	0.58249
10	1	L_0.029764	0.278048	0.0251504	2.06335e-28	1.32055	1.25712	1.38738	0.0137853	0.00992566	0.560424	0.549761	0.571087
10	1	L_0.037927	0.243418	0.0258771	5.11874e-21	1.2756	1.21258	1.34205	0.00994863	0.00716319	0.55012	0.539426	0.560814
10	1	L_0.048329	0.179131	0.0282569	2.30723e-10	1.19618	1.13174	1.26431	0.00449243	0.00323463	0.535567	0.524819	0.546316
10	1	L_0.061585	0.165847	0.0312711	1.13595e-07	1.18039	1.1102	1.25499	0.003141	0.00226158	0.530669	0.519906	0.541432

## Sheet: Table S6
Table S6: Regression results of PRS with PRSice-2 on UK Biobank data. The regression was performed for 10 different control subsets.
Subset	Pt	Beta	SE	P_value	OR	CI_low	CI_up	R2	R2_Cox	AUC	AUC_CI_low	AUC_CI_high
1	Pt_5e.08	0.34916	0.0200205	4.09017e-68	1.41788	1.36345	1.47477	0.0348203	0.0250712	0.594271	0.583703	0.604839
1	Pt_1e.05	0.380887	0.0199219	1.7534e-81	1.46358	1.40769	1.52204	0.0420747	0.0302945	0.603114	0.592582	0.613647
1	Pt_0.0001	0.437856	0.0212117	1.14613e-94	1.54938	1.48648	1.61537	0.0493254	0.0355152	0.612244	0.601747	0.62274
1	Pt_0.001	0.43759	0.0210867	1.17713e-95	1.54897	1.48645	1.61455	0.0499383	0.0359565	0.613019	0.602578	0.623459
1	Pt_0.05	0.410275	0.0204432	1.37533e-89	1.50723	1.44822	1.56906	0.0466809	0.0336111	0.609362	0.598856	0.619868
1	Pt_0.1	0.36727	0.0190496	7.95704e-83	1.44379	1.39103	1.49889	0.0429876	0.0309518	0.604287	0.593756	0.614819
1	Pt_0.5	0.363569	0.0196875	3.80451e-76	1.43845	1.38416	1.49522	0.0393123	0.0283056	0.598517	0.587915	0.609119
1	Pt_1	0.357519	0.0194789	3.05935e-75	1.42978	1.37637	1.48559	0.0388233	0.0279535	0.597738	0.587128	0.608347
2	Pt_5e.08	0.338979	0.0198506	2.22024e-65	1.40351	1.35009	1.45935	0.0333552	0.0240164	0.592419	0.581875	0.602964
2	Pt_1e.05	0.374799	0.0197763	4.25775e-80	1.4547	1.39954	1.51236	0.0413258	0.0297553	0.601874	0.591359	0.61239
2	Pt_0.0001	0.424145	0.0210987	6.96622e-90	1.52828	1.46656	1.59302	0.0467351	0.0336501	0.608166	0.597668	0.618665
2	Pt_0.001	0.452122	0.0213092	6.61797e-100	1.57164	1.50756	1.63891	0.0523025	0.0376587	0.61485	0.604397	0.625302
2	Pt_0.05	0.404064	0.0203804	1.77168e-87	1.4979	1.43943	1.55915	0.0455353	0.0327862	0.608307	0.597789	0.618826
2	Pt_0.1	0.359966	0.0190336	9.0585e-80	1.43328	1.38095	1.48793	0.0412992	0.0297361	0.60293	0.592377	0.613483
2	Pt_0.5	0.365251	0.0195844	1.25991e-77	1.44088	1.38677	1.49743	0.0401057	0.0288768	0.600613	0.59003	0.611196
2	Pt_1	0.357219	0.0193567	4.79348e-76	1.42935	1.37629	1.48479	0.0392508	0.0282612	0.599336	0.588744	0.609928
3	Pt_5e.08	0.340465	0.0199717	3.6589e-65	1.4056	1.35177	1.46186	0.0332481	0.0239392	0.591959	0.581393	0.602526
3	Pt_1e.05	0.367587	0.0198554	1.61561e-76	1.44425	1.38927	1.50172	0.0393699	0.028347	0.600496	0.589945	0.611047
3	Pt_0.0001	0.421601	0.0212428	1.17527e-87	1.5244	1.46242	1.58942	0.0455029	0.0327629	0.607028	0.596488	0.617567
3	Pt_0.001	0.43027	0.0212536	3.96296e-91	1.53767	1.47512	1.6033	0.0474477	0.0341632	0.60972	0.599227	0.620213
3	Pt_0.05	0.408932	0.0204751	9.61772e-89	1.50521	1.44619	1.56705	0.0462838	0.0333251	0.607798	0.597276	0.61832
3	Pt_0.1	0.367118	0.019009	4.19209e-83	1.44357	1.39093	1.49854	0.0431494	0.0310683	0.604486	0.593962	0.615009
3	Pt_0.5	0.363086	0.019555	5.89426e-77	1.43776	1.38385	1.49411	0.0397648	0.0286314	0.598995	0.588426	0.609565
3	Pt_1	0.355611	0.0193223	1.2162e-75	1.42705	1.37417	1.4823	0.0390513	0.0281176	0.597804	0.58723	0.608377
4	Pt_5e.08	0.351719	0.020143	2.83296e-68	1.42151	1.36662	1.47891	0.0348868	0.0251191	0.594195	0.583627	0.604763
4	Pt_1e.05	0.377401	0.0199344	6.19925e-80	1.45849	1.40276	1.51678	0.0412333	0.0296887	0.601896	0.591355	0.612437
4	Pt_0.0001	0.438835	0.0213002	2.61343e-94	1.5509	1.48768	1.61724	0.0491299	0.0353744	0.611231	0.60073	0.621732
4	Pt_0.001	0.452343	0.0213556	1.41378e-99	1.57199	1.50776	1.63942	0.0521239	0.0375301	0.614998	0.604539	0.625457
4	Pt_0.05	0.387676	0.0202802	1.85774e-81	1.47355	1.4163	1.5335	0.0422656	0.030432	0.603539	0.593011	0.614068
4	Pt_0.1	0.349145	0.0189626	1.0472e-75	1.41785	1.36628	1.47171	0.039137	0.0281793	0.598761	0.588201	0.609322
4	Pt_0.5	0.355022	0.0195787	1.74872e-73	1.42621	1.37267	1.48218	0.0378863	0.0272788	0.596728	0.586126	0.607329
4	Pt_1	0.348526	0.0193509	1.60012e-72	1.41698	1.36439	1.47192	0.03736	0.0268999	0.596031	0.585426	0.606637
5	Pt_5e.08	0.353735	0.0199939	4.81992e-70	1.42438	1.36978	1.48146	0.035861	0.0258206	0.595701	0.585152	0.60625
5	Pt_1e.05	0.379703	0.0198918	3.14805e-81	1.46185	1.40611	1.52015	0.0419392	0.0301969	0.603203	0.592668	0.613739
5	Pt_0.0001	0.436963	0.0213032	1.69637e-93	1.548	1.48489	1.61422	0.0487491	0.0351002	0.610256	0.599738	0.620775
5	Pt_0.001	0.446744	0.0212321	2.76801e-98	1.56321	1.4997	1.62987	0.051454	0.0370478	0.613543	0.603087	0.624
5	Pt_0.05	0.398122	0.0202292	3.16408e-86	1.48903	1.43132	1.54945	0.0448103	0.0322642	0.607882	0.597397	0.618367
5	Pt_0.1	0.356759	0.0189139	2.33032e-79	1.42869	1.37685	1.48282	0.0410634	0.0295664	0.603161	0.592636	0.613686
5	Pt_0.5	0.353393	0.0195573	5.52931e-73	1.42389	1.37049	1.4797	0.0375897	0.0270652	0.596939	0.58634	0.607537
5	Pt_1	0.350227	0.019356	3.55538e-73	1.41939	1.3667	1.47444	0.0376905	0.0271378	0.596974	0.586374	0.607574
6	Pt_5e.08	0.327267	0.0198195	2.98971e-61	1.38717	1.33445	1.44226	0.031164	0.0224386	0.588236	0.577666	0.598806
6	Pt_1e.05	0.353548	0.019611	1.17363e-72	1.42411	1.37055	1.48007	0.0372977	0.026855	0.596859	0.586334	0.607383
6	Pt_0.0001	0.41141	0.0209874	1.4652e-85	1.50894	1.44831	1.57251	0.0443175	0.0319094	0.606316	0.595811	0.616821
6	Pt_0.001	0.433821	0.0211075	7.2494e-94	1.54314	1.4808	1.60854	0.0489311	0.0352312	0.612078	0.601624	0.622533
6	Pt_0.05	0.394733	0.020324	5.02924e-84	1.48399	1.42621	1.54449	0.0436626	0.0314378	0.605014	0.594494	0.615533
6	Pt_0.1	0.360377	0.0189804	2.1955e-80	1.43387	1.38166	1.48839	0.0416514	0.0299897	0.602602	0.59208	0.613124
6	Pt_0.5	0.35423	0.019562	2.75369e-73	1.42508	1.37163	1.48095	0.0377664	0.0271925	0.596384	0.585796	0.606971
6	Pt_1	0.346151	0.0193385	1.18808e-71	1.41362	1.36118	1.46839	0.0368685	0.026546	0.595228	0.584633	0.605823
7	Pt_5e.08	0.355052	0.0200784	5.64278e-70	1.42626	1.37135	1.48366	0.0357967	0.0257743	0.596495	0.585933	0.607057
7	Pt_1e.05	0.383935	0.0198954	5.61288e-83	1.46805	1.41206	1.5266	0.0428648	0.0308634	0.604813	0.59429	0.615337
7	Pt_0.0001	0.427731	0.0211782	1.04597e-90	1.53377	1.4716	1.59899	0.0471515	0.0339499	0.609768	0.599254	0.620281
7	Pt_0.001	0.444633	0.0212055	1.29063e-97	1.55992	1.49662	1.62635	0.0510951	0.0367893	0.613851	0.603399	0.624303
7	Pt_0.05	0.417778	0.0205118	3.23332e-92	1.51858	1.45893	1.58109	0.0481339	0.0346572	0.611264	0.600753	0.621774
7	Pt_0.1	0.373974	0.0190425	7.18745e-86	1.4535	1.40041	1.50896	0.0446888	0.0321767	0.606529	0.596006	0.617052
7	Pt_0.5	0.362515	0.0196326	3.95144e-76	1.43694	1.38285	1.49349	0.0393273	0.0283163	0.598453	0.587853	0.609053
7	Pt_1	0.35516	0.0194194	1.01363e-74	1.42641	1.37329	1.48192	0.0385599	0.0277638	0.59726	0.58665	0.607869
8	Pt_5e.08	0.333415	0.0200178	2.73938e-62	1.39573	1.34215	1.45172	0.0317007	0.022825	0.589736	0.579145	0.600326
8	Pt_1e.05	0.353467	0.0198338	4.81623e-71	1.424	1.36984	1.4806	0.0364222	0.0262246	0.595969	0.585388	0.60655
8	Pt_0.0001	0.411314	0.0211293	2.11223e-84	1.5088	1.44777	1.5728	0.043727	0.0314842	0.605049	0.594506	0.615593
8	Pt_0.001	0.419681	0.0211904	2.68169e-87	1.52148	1.45976	1.58621	0.0453742	0.0326702	0.606546	0.596041	0.617052
8	Pt_0.05	0.388863	0.0202335	2.57878e-82	1.4753	1.41811	1.53518	0.0427302	0.0307665	0.604189	0.593677	0.614701
8	Pt_0.1	0.351369	0.0188896	3.14531e-77	1.42101	1.36951	1.47478	0.0399798	0.0287862	0.600237	0.589697	0.610778
8	Pt_0.5	0.350198	0.0195178	5.4894e-72	1.41935	1.36623	1.47487	0.037107	0.0267177	0.595609	0.585004	0.606215
8	Pt_1	0.344092	0.0192809	3.09169e-71	1.41071	1.35854	1.46521	0.0366864	0.0264148	0.595079	0.584475	0.605683
9	Pt_5e.08	0.36902	0.0201636	8.07473e-75	1.44632	1.39042	1.50478	0.0384194	0.0276626	0.599545	0.589001	0.61009
9	Pt_1e.05	0.404702	0.0200569	1.53823e-90	1.49886	1.44125	1.55914	0.0470236	0.0338578	0.608765	0.598263	0.619267
9	Pt_0.0001	0.45733	0.0214344	5.23482e-101	1.57985	1.51506	1.64786	0.0527983	0.0380157	0.615263	0.604777	0.625749
9	Pt_0.001	0.472289	0.0214129	8.31833e-108	1.60366	1.53796	1.67264	0.0565597	0.040724	0.620845	0.610425	0.631264
9	Pt_0.05	0.415375	0.0204947	2.49521e-91	1.51494	1.45548	1.57725	0.0477481	0.0343795	0.609388	0.598871	0.619906
9	Pt_0.1	0.369179	0.0190319	8.02882e-84	1.44655	1.39375	1.50171	0.0436241	0.0314101	0.60375	0.593214	0.614286
9	Pt_0.5	0.364848	0.0195884	1.98953e-77	1.44029	1.38621	1.49685	0.0400788	0.0288574	0.598511	0.587928	0.609093
9	Pt_1	0.358469	0.0193577	1.47478e-76	1.43114	1.37801	1.48665	0.0395922	0.0285071	0.597996	0.587413	0.60858
10	Pt_5e.08	0.342132	0.0199855	1.07091e-65	1.40795	1.35399	1.46434	0.0335294	0.0241418	0.59276	0.582195	0.603325
10	Pt_1e.05	0.369659	0.0197495	3.57133e-78	1.44724	1.39244	1.50453	0.040323	0.0290333	0.60028	0.589756	0.610804
10	Pt_0.0001	0.427885	0.0211331	3.76227e-91	1.53401	1.47195	1.59909	0.0474029	0.0341309	0.609846	0.599347	0.620346
10	Pt_0.001	0.437024	0.0212365	4.23733e-94	1.54809	1.48517	1.61411	0.0490726	0.0353331	0.611691	0.601224	0.622158
10	Pt_0.05	0.405152	0.0202214	2.68208e-89	1.49953	1.44144	1.56036	0.046528	0.033501	0.609783	0.599313	0.620252
10	Pt_0.1	0.367625	0.0189546	8.50474e-84	1.4443	1.39179	1.49915	0.043552	0.0313582	0.60552	0.595006	0.616034
10	Pt_0.5	0.364144	0.0194755	5.18645e-78	1.43928	1.38553	1.49546	0.0403577	0.0290583	0.600443	0.589886	0.611
10	Pt_1	0.359163	0.0192546	1.18528e-77	1.43213	1.37925	1.48738	0.0401605	0.0289163	0.600207	0.589647	0.610767

## Sheet: Table S7
Table S7: Regression results of PRS with PRS-CS on UK Biobank data. The regression was performed for 10 different control subsets.
Subset	phi	Beta	SE	P_value	OR	CI_low	CI_up	R2	R2_Cox	AUC	AUC_CI_low	AUC_CI_high
1	phi_1e.00	0.385921	0.0201161	4.97045e-82	1.47097	1.41428	1.53033	0.0426679	0.0307217	0.603851	0.593301	0.6144
1	phi_1e.02	0.465771	0.0208383	1.1622e-110	1.59324	1.52971	1.65992	0.0585387	0.0421489	0.621432	0.610995	0.631869
1	phi_1e.04	0.596977	0.0230711	1.25666e-147	1.81662	1.73662	1.90101	0.0794565	0.0572101	0.640464	0.630163	0.650765
1	phi_1e.06	0.576597	0.025769	6.80454e-111	1.77997	1.6926	1.87252	0.0584024	0.0420508	0.623193	0.612788	0.633599
2	phi_1e.00	0.391468	0.0202745	4.56556e-83	1.47915	1.42171	1.53932	0.043206	0.0311091	0.604024	0.593464	0.614585
2	phi_1e.02	0.468664	0.0209631	1.0402e-110	1.59786	1.53376	1.66513	0.0584345	0.0420739	0.621789	0.611342	0.632235
2	phi_1e.04	0.591879	0.0230411	1.59218e-145	1.80738	1.72788	1.89122	0.0779436	0.0561208	0.640783	0.630483	0.651083
2	phi_1e.06	0.577942	0.0256259	1.25359e-112	1.78237	1.69535	1.87451	0.0593692	0.0427469	0.625054	0.614676	0.635432
3	phi_1e.00	0.393576	0.0203188	1.38156e-83	1.48227	1.42458	1.5427	0.0435054	0.0313246	0.605039	0.594456	0.615622
3	phi_1e.02	0.476709	0.0210663	2.24685e-113	1.61076	1.54584	1.67893	0.0600171	0.0432134	0.622901	0.612442	0.633361
3	phi_1e.04	0.609283	0.0230423	4.51064e-154	1.83911	1.75823	1.92444	0.0829906	0.0597547	0.645661	0.635404	0.655918
3	phi_1e.06	0.611148	0.0256627	2.35705e-125	1.84255	1.75248	1.93796	0.0665274	0.0479009	0.632669	0.622363	0.642976
4	phi_1e.00	0.394375	0.0202606	2.16764e-84	1.48346	1.42589	1.54376	0.043933	0.0316325	0.605055	0.594505	0.615606
4	phi_1e.02	0.475687	0.0210395	3.51467e-113	1.60912	1.54434	1.67712	0.0598597	0.0431	0.622271	0.61183	0.632712
4	phi_1e.04	0.61004	0.023186	1.44543e-152	1.84051	1.75907	1.92645	0.082222	0.0592013	0.643274	0.632985	0.653563
4	phi_1e.06	0.601224	0.0257822	2.82162e-120	1.82435	1.73477	1.91927	0.0637132	0.0458746	0.628859	0.618513	0.639206
5	phi_1e.00	0.389794	0.0202617	1.7791e-82	1.47668	1.41936	1.5367	0.0428791	0.0308737	0.604094	0.593528	0.614661
5	phi_1e.02	0.466501	0.0210286	4.88735e-109	1.5944	1.53025	1.66174	0.0575416	0.041431	0.61994	0.609472	0.630407
5	phi_1e.04	0.58752	0.0229872	4.40196e-144	1.79952	1.72055	1.8828	0.0772674	0.0556339	0.639122	0.628817	0.649427
5	phi_1e.06	0.577071	0.0255732	9.47789e-113	1.78081	1.69405	1.87269	0.0594387	0.0427969	0.62519	0.614825	0.635555
6	phi_1e.00	0.399241	0.0203117	5.16222e-86	1.49069	1.4327	1.55145	0.0448309	0.032279	0.606877	0.596315	0.617438
6	phi_1e.02	0.47575	0.0210517	4.4274e-113	1.60922	1.5444	1.67727	0.0597722	0.0430371	0.622962	0.61251	0.633414
6	phi_1e.04	0.604238	0.023172	6.78157e-150	1.82986	1.74893	1.91524	0.0805196	0.0579755	0.642471	0.632174	0.652768
6	phi_1e.06	0.576509	0.0254828	2.54741e-113	1.77981	1.6934	1.8713	0.0597246	0.0430028	0.625554	0.615206	0.635901
7	phi_1e.00	0.384216	0.0202259	1.8324e-80	1.46846	1.41156	1.52804	0.0417514	0.0300618	0.602896	0.592322	0.613469
7	phi_1e.02	0.459084	0.0209055	6.96256e-107	1.58262	1.5193	1.64906	0.0562651	0.0405118	0.619658	0.609194	0.630121
7	phi_1e.04	0.585406	0.0229739	3.171e-143	1.79572	1.71696	1.87877	0.0766833	0.0552133	0.638988	0.628677	0.649299
7	phi_1e.06	0.547679	0.0252771	4.2013e-104	1.72923	1.64592	1.81737	0.0545755	0.0392953	0.620807	0.610431	0.631182
8	phi_1e.00	0.403965	0.0203781	1.86911e-87	1.49775	1.4393	1.559	0.045615	0.0328436	0.607927	0.597359	0.618495
8	phi_1e.02	0.479579	0.0210233	3.50364e-115	1.61539	1.55042	1.68361	0.0609367	0.0438755	0.625097	0.614655	0.635539
8	phi_1e.04	0.599816	0.0229932	5.16009e-150	1.82178	1.74183	1.90612	0.0807766	0.0581605	0.642223	0.631949	0.652498
8	phi_1e.06	0.600284	0.02567	6.12277e-121	1.82264	1.73352	1.91705	0.0641846	0.046214	0.628685	0.618353	0.639017
9	phi_1e.00	0.375185	0.0200734	5.8957e-78	1.45526	1.39929	1.51385	0.0404163	0.0291004	0.601101	0.590533	0.611668
9	phi_1e.02	0.450245	0.0207721	3.50072e-104	1.5687	1.50633	1.63412	0.0548317	0.0394798	0.618472	0.608006	0.628938
9	phi_1e.04	0.584976	0.022852	1.58636e-144	1.79495	1.71663	1.87751	0.0775194	0.0558153	0.640576	0.630285	0.650867
9	phi_1e.06	0.584943	0.0256231	2.37989e-115	1.79489	1.70728	1.88768	0.0609891	0.0439132	0.62601	0.615644	0.636376
10	phi_1e.00	0.388933	0.0204051	5.3682e-81	1.47541	1.41774	1.53581	0.0420823	0.0303	0.602336	0.59174	0.612932
10	phi_1e.02	0.461891	0.0211142	4.41445e-106	1.58707	1.52296	1.65438	0.0558927	0.0402437	0.618674	0.608169	0.629178
10	phi_1e.04	0.575083	0.0229177	5.86172e-139	1.77728	1.69951	1.85926	0.0742447	0.0534575	0.638331	0.627996	0.648666
10	phi_1e.06	0.562878	0.0252612	5.48844e-110	1.75572	1.67119	1.84516	0.057817	0.0416293	0.625321	0.614982	0.63566

## Sheet: Table S8
Table S8: Regression results of PRS with LDpred2 on UK Biobank data. The regression was performed for 10 different control subsets.
Subset	score	Beta	SE	P_value	OR	CI_low	CI_up	R2	R2_Cox	AUC	AUC_CI_low	AUC_CI_high	Model
1	pred_inf	0.284285	0.0213631	2.1001e-40	1.32881	1.27443	1.38576	0.0201321	0.0144955	0.571116	0.560404	0.581829	inf
2	pred_inf	0.305021	0.0215424	1.64053e-45	1.35665	1.30068	1.4153	0.0228262	0.0164352	0.576399	0.565676	0.587121	inf
3	pred_inf	0.296273	0.0214023	1.40135e-43	1.34484	1.2897	1.40258	0.0217942	0.0156922	0.574956	0.564249	0.585663	inf
4	pred_inf	0.280287	0.0213403	2.09773e-39	1.32351	1.2694	1.38016	0.0195813	0.0140989	0.571131	0.56043	0.581832	inf
5	pred_inf	0.295839	0.0212596	5.09847e-44	1.34425	1.28951	1.40158	0.0220371	0.0158671	0.57444	0.563758	0.585122	inf
6	pred_inf	0.290607	0.0213842	4.60281e-42	1.33724	1.28246	1.39461	0.020997	0.0151182	0.573537	0.562831	0.584244	inf
7	pred_inf	0.264852	0.0213355	2.20297e-35	1.30324	1.24996	1.35901	0.0174701	0.0125788	0.566716	0.555984	0.577447	inf
8	pred_inf	0.273514	0.0211982	4.34709e-38	1.31458	1.26118	1.37046	0.0188985	0.0136072	0.569631	0.55893	0.580332	inf
9	pred_inf	0.270474	0.0211932	2.66108e-37	1.31059	1.25736	1.36629	0.0184796	0.0133056	0.569446	0.558743	0.580149	inf
10	pred_inf	0.262067	0.0212367	5.49565e-35	1.29961	1.24673	1.35496	0.0172697	0.0124345	0.566426	0.555701	0.577152	inf
1	p_1e.05_h2_0.1873_sparse_FALSE	0.152728	0.0260517	4.55979e-09	1.16501	1.10738	1.22647	0.00399076	0.00287341	0.538494	0.527674	0.549314	grid
1	p_1.8e.05_h2_0.1873_sparse_FALSE	0.0954738	0.028494	0.0008062	1.10018	1.04112	1.16423	0.00130873	0.000942305	0.526533	0.515733	0.537334	grid
1	p_3.2e.05_h2_0.1873_sparse_FALSE	0.0887604	0.0249174	0.000367774	1.09282	1.0414	1.14833	0.00148925	0.00107228	0.529173	0.518364	0.539981	grid
1	p_5.6e.05_h2_0.1873_sparse_FALSE	0.0971305	0.0250246	0.000103854	1.102	1.04974	1.15798	0.00174867	0.00125907	0.527106	0.516346	0.537866	grid
1	p_1e.04_h2_0.1873_sparse_FALSE	0.179749	0.0250506	7.20828e-13	1.19692	1.13995	1.25759	0.00603659	0.00434645	0.545866	0.535112	0.55662	grid
1	p_0.00018_h2_0.1873_sparse_FALSE	0.221966	0.0275079	7.07802e-16	1.24853	1.1832	1.31793	0.00745504	0.00536776	0.546639	0.535876	0.557402	grid
1	p_0.00032_h2_0.1873_sparse_FALSE	0.126572	0.0242281	1.7492e-07	1.13493	1.08235	1.19019	0.00306673	0.0022081	0.526243	0.515455	0.53703	grid
1	p_0.00056_h2_0.1873_sparse_FALSE	0.174789	0.0237684	1.92593e-13	1.19099	1.13684	1.24786	0.00608595	0.00438199	0.539661	0.528873	0.55045	grid
1	p_0.001_h2_0.1873_sparse_FALSE	0.258336	0.025906	2.02033e-23	1.29477	1.23077	1.36233	0.0112252	0.00808231	0.555725	0.545006	0.566444	grid
1	p_0.0018_h2_0.1873_sparse_FALSE	0.281612	0.0252799	8.03312e-29	1.32526	1.26131	1.39271	0.0140413	0.01011	0.559966	0.549242	0.57069	grid
1	p_0.0032_h2_0.1873_sparse_FALSE	0.352055	0.0268069	2.13025e-39	1.42199	1.34934	1.49886	0.0195845	0.0141012	0.57111	0.560447	0.581773	grid
1	p_0.0056_h2_0.1873_sparse_FALSE	0.403434	0.0272241	1.10453e-49	1.49696	1.41934	1.5792	0.0250263	0.0180194	0.580633	0.57002	0.591247	grid
1	p_0.01_h2_0.1873_sparse_FALSE	0.435548	0.0273187	3.17415e-57	1.54581	1.46541	1.63106	0.0290581	0.0209223	0.586664	0.576073	0.597254	grid
1	p_0.018_h2_0.1873_sparse_FALSE	0.434551	0.0264459	1.13406e-60	1.54427	1.46645	1.62665	0.0309029	0.0222506	0.589385	0.578793	0.599976	grid
1	p_0.032_h2_0.1873_sparse_FALSE	0.410396	0.0250802	3.49374e-60	1.50742	1.43528	1.58357	0.0306368	0.022059	0.589111	0.578511	0.599711	grid
1	p_0.056_h2_0.1873_sparse_FALSE	0.383152	0.0239073	8.33239e-58	1.4669	1.39991	1.53746	0.0293699	0.0211468	0.58693	0.576317	0.597544	grid
1	p_0.1_h2_0.1873_sparse_FALSE	0.357204	0.0230144	2.50462e-54	1.42933	1.36643	1.49545	0.0275145	0.0198109	0.583693	0.573058	0.594327	grid
1	p_0.18_h2_0.1873_sparse_FALSE	0.333934	0.0223171	1.27843e-50	1.39645	1.33682	1.45904	0.0255434	0.0183917	0.580141	0.569484	0.590798	grid
1	p_0.32_h2_0.1873_sparse_FALSE	0.318654	0.022037	2.16977e-47	1.37528	1.31727	1.43612	0.0238303	0.0171583	0.577202	0.566525	0.587879	grid
1	p_0.56_h2_0.1873_sparse_FALSE	0.308631	0.0218558	2.81049e-45	1.36156	1.30459	1.42129	0.0227082	0.0163503	0.575175	0.56449	0.58586	grid
1	p_1_h2_0.1873_sparse_FALSE	0.303041	0.0218801	1.27107e-43	1.35397	1.29725	1.41344	0.021834	0.0157209	0.57385	0.563155	0.584546	grid
1	p_1e.05_h2_0.437_sparse_FALSE	0.0860867	0.0252189	0.000641165	1.0899	1.03825	1.14626	0.00138736	0.000998922	0.53665	0.525869	0.54743	grid
1	p_1.8e.05_h2_0.437_sparse_FALSE	0.0779395	0.025467	0.00221029	1.08106	1.02906	1.13717	0.00108999	0.000784811	0.525192	0.514399	0.535984	grid
1	p_3.2e.05_h2_0.437_sparse_FALSE	0.0421615	0.0192267	0.0283169	1.04306	1.0047	1.08337	0.000545379	0.000392682	0.514459	0.503631	0.525286	grid
1	p_5.6e.05_h2_0.437_sparse_FALSE	0.0862358	0.0244356	0.000416958	1.09006	1.03978	1.14438	0.00146464	0.00105457	0.52851	0.517712	0.539308	grid
1	p_1e.04_h2_0.437_sparse_FALSE	0.0681	0.0229565	0.00301225	1.07047	1.02358	1.11998	0.000998386	0.000718855	0.517761	0.506929	0.528592	grid
1	p_0.00018_h2_0.437_sparse_FALSE	0.0110192	0.0200318	0.582261	1.01108	0.972164	1.05158	3.39007e-05	2.44091e-05	0.501329	0.490538	0.512121	grid
1	p_0.00032_h2_0.437_sparse_FALSE	0.0386649	0.0166918	0.0205363	1.03942	1.00592	1.07395	0.000598929	0.000431239	0.51814	0.507477	0.528803	grid
1	p_0.00056_h2_0.437_sparse_FALSE	0.11933	0.0276591	1.60116e-05	1.12674	1.06731	1.18955	0.00208659	0.00150238	0.521931	0.511158	0.532703	grid
1	p_0.001_h2_0.437_sparse_FALSE	0.0781064	0.0219203	0.000366368	1.08124	1.03578	1.12873	0.00142276	0.00102441	0.520042	0.509228	0.530857	grid
1	p_0.0018_h2_0.437_sparse_FALSE	0.21596	0.0240381	2.60955e-19	1.24105	1.18401	1.30101	0.00909292	0.00654706	0.549824	0.539107	0.560542	grid
1	p_0.0032_h2_0.437_sparse_FALSE	0.292641	0.0247364	2.71896e-32	1.33996	1.27665	1.40666	0.0158452	0.0114088	0.564873	0.554146	0.5756	grid
1	p_0.0056_h2_0.437_sparse_FALSE	0.334783	0.0253306	7.04475e-40	1.39764	1.33007	1.46893	0.0198381	0.0142837	0.572539	0.561867	0.583211	grid
1	p_0.01_h2_0.437_sparse_FALSE	0.372635	0.0257097	1.323e-47	1.45155	1.38038	1.52675	0.0239374	0.0172353	0.579077	0.568434	0.589721	grid
1	p_0.018_h2_0.437_sparse_FALSE	0.397058	0.0258187	2.27492e-53	1.48744	1.41421	1.56485	0.0270047	0.0194439	0.583738	0.573127	0.59435	grid
1	p_0.032_h2_0.437_sparse_FALSE	0.398071	0.0249543	2.75966e-57	1.48895	1.41805	1.56378	0.0290986	0.0209515	0.586899	0.576292	0.597507	grid
1	p_0.056_h2_0.437_sparse_FALSE	0.377891	0.0239413	4.00291e-56	1.4592	1.39247	1.52949	0.0284788	0.0205052	0.585647	0.575018	0.596277	grid
1	p_0.1_h2_0.437_sparse_FALSE	0.352543	0.022967	3.54348e-53	1.42268	1.3602	1.48835	0.0269026	0.0193703	0.583024	0.572379	0.593669	grid
1	p_0.18_h2_0.437_sparse_FALSE	0.325271	0.0221784	1.06306e-48	1.38441	1.32565	1.44606	0.0245247	0.0176582	0.578955	0.568286	0.589624	grid
1	p_0.32_h2_0.437_sparse_FALSE	0.312661	0.0219257	3.88257e-46	1.36706	1.30968	1.42723	0.0231634	0.016678	0.576297	0.565617	0.586976	grid
1	p_0.56_h2_0.437_sparse_FALSE	0.300573	0.0216359	7.05156e-44	1.35063	1.29467	1.40928	0.021968	0.0158173	0.574218	0.563524	0.584912	grid
1	p_1_h2_0.437_sparse_FALSE	0.292522	0.0215065	3.91804e-42	1.3398	1.28461	1.39762	0.0210465	0.0151538	0.572525	0.561819	0.583232	grid
1	p_1e.05_h2_0.6243_sparse_FALSE	0.0594612	0.0244264	0.0149207	1.06126	1.01233	1.11416	0.000687247	0.00049483	0.521631	0.510818	0.532445	grid
1	p_1.8e.05_h2_0.6243_sparse_FALSE	0.102175	0.0255899	6.53025e-05	1.10758	1.05402	1.1653	0.00186988	0.00134635	0.532933	0.522112	0.543754	grid
1	p_3.2e.05_h2_0.6243_sparse_FALSE	0.041674	0.0246445	0.0908348	1.04255	0.994021	1.09495	0.000327768	0.000235999	0.5153	0.504487	0.526114	grid
1	p_5.6e.05_h2_0.6243_sparse_FALSE	0.0644328	0.0241215	0.00755856	1.06655	1.01787	1.11888	0.000824863	0.000593916	0.520969	0.510162	0.531776	grid
1	p_1e.04_h2_0.6243_sparse_FALSE	0.07894	0.027231	0.0037448	1.08214	1.0265	1.14221	0.000971809	0.00069972	0.52204	0.511233	0.532846	grid
1	p_0.00018_h2_0.6243_sparse_FALSE	0.141619	0.0342183	3.49316e-05	1.15214	1.0776	1.2323	0.00193806	0.00139544	0.528172	0.517409	0.538935	grid
1	p_0.00032_h2_0.6243_sparse_FALSE	0.18334	0.0244007	5.74624e-14	1.20122	1.14536	1.26034	0.0065076	0.00468559	0.54729	0.536539	0.558042	grid
1	p_0.00056_h2_0.6243_sparse_FALSE	0.160895	0.0261738	7.887e-10	1.17456	1.116	1.23659	0.00429988	0.00309599	0.536706	0.525934	0.547478	grid
1	p_0.001_h2_0.6243_sparse_FALSE	0.131819	0.0231122	1.17409e-08	1.1409	1.09041	1.19382	0.00365094	0.00262874	0.5302	0.519431	0.540969	grid
1	p_0.0018_h2_0.6243_sparse_FALSE	0.161728	0.0236884	8.65089e-12	1.17554	1.12225	1.23146	0.00523411	0.00376865	0.537457	0.526657	0.548256	grid
1	p_0.0032_h2_0.6243_sparse_FALSE	0.27899	0.0245428	6.07131e-30	1.32179	1.25982	1.38705	0.0146142	0.0105225	0.56273	0.552049	0.573412	grid
1	p_0.0056_h2_0.6243_sparse_FALSE	0.281119	0.0246801	4.66211e-30	1.32461	1.26217	1.39039	0.0146821	0.0105714	0.562588	0.551864	0.573313	grid
1	p_0.01_h2_0.6243_sparse_FALSE	0.354048	0.0254552	5.61181e-44	1.42482	1.35563	1.49788	0.0220144	0.0158508	0.57614	0.565466	0.586813	grid
1	p_0.018_h2_0.6243_sparse_FALSE	0.374296	0.0254569	6.15362e-49	1.45397	1.38336	1.52853	0.0246418	0.0177425	0.580354	0.569718	0.590989	grid
1	p_0.032_h2_0.6243_sparse_FALSE	0.381077	0.0248881	6.39474e-53	1.46386	1.39433	1.53723	0.026773	0.0192771	0.583612	0.572985	0.594239	grid
1	p_0.056_h2_0.6243_sparse_FALSE	0.362005	0.0236998	1.12857e-52	1.43621	1.37117	1.50467	0.0266398	0.0191811	0.58295	0.572313	0.593586	grid
1	p_0.1_h2_0.6243_sparse_FALSE	0.345881	0.02292	1.8614e-51	1.41323	1.35129	1.47833	0.0259905	0.0187136	0.581503	0.570853	0.592152	grid
1	p_0.18_h2_0.6243_sparse_FALSE	0.320367	0.0221477	2.01591e-47	1.37763	1.31924	1.4389	0.023846	0.0171695	0.57792	0.56725	0.588589	grid
1	p_0.32_h2_0.6243_sparse_FALSE	0.303339	0.0218187	6.09873e-44	1.35437	1.29779	1.41369	0.0220017	0.0158416	0.574643	0.563955	0.585331	grid
1	p_0.56_h2_0.6243_sparse_FALSE	0.292768	0.0214857	2.79814e-42	1.34013	1.28498	1.3979	0.0211241	0.0152097	0.572724	0.562021	0.583427	grid
1	p_1_h2_0.6243_sparse_FALSE	0.283659	0.0214426	5.98472e-40	1.32798	1.27344	1.38511	0.0198901	0.0143212	0.570638	0.559924	0.581352	grid
1	p_1e.05_h2_0.8741_sparse_FALSE	0.134259	0.0263163	3.36571e-07	1.14369	1.08626	1.20431	0.00292902	0.00210895	0.528677	0.517883	0.539472	grid
1	p_1.8e.05_h2_0.8741_sparse_FALSE	0.0839439	0.0258156	0.00114726	1.08757	1.03471	1.145	0.00124463	0.000896154	0.530692	0.519879	0.541505	grid
1	p_3.2e.05_h2_0.8741_sparse_FALSE	0.0896433	0.0252717	0.000389384	1.09378	1.04179	1.15039	0.00149571	0.00107693	0.535877	0.525136	0.546617	grid
1	p_5.6e.05_h2_0.8741_sparse_FALSE	0.0981852	0.0253969	0.000110619	1.10317	1.05039	1.16044	0.00177461	0.00127775	0.534007	0.523203	0.54481	grid
1	p_1e.04_h2_0.8741_sparse_FALSE	0.128153	0.0298762	1.79094e-05	1.13673	1.07296	1.20636	0.00218763	0.00157513	0.536076	0.525304	0.546848	grid
1	p_0.00018_h2_0.8741_sparse_FALSE	0.0849058	0.0243444	0.000487211	1.08861	1.03824	1.14223	0.0013951	0.0010045	0.521507	0.51072	0.532294	grid
1	p_0.00032_h2_0.8741_sparse_FALSE	0.0533739	0.0268334	0.0466919	1.05482	1.00086	1.11188	0.000444374	0.000319957	0.511721	0.500973	0.522468	grid
1	p_0.00056_h2_0.8741_sparse_FALSE	0.089179	0.0234049	0.000138816	1.09328	1.04432	1.14467	0.00163237	0.00117534	0.52295	0.512181	0.533718	grid
1	p_0.001_h2_0.8741_sparse_FALSE	0.0645083	0.0224048	0.00398659	1.06663	1.0208	1.11452	0.000927809	0.000668039	0.516044	0.50524	0.526847	grid
1	p_0.0018_h2_0.8741_sparse_FALSE	0.151258	0.0232428	7.62923e-11	1.1633	1.11152	1.21756	0.00475009	0.00342015	0.538194	0.527434	0.548953	grid
1	p_0.0032_h2_0.8741_sparse_FALSE	0.220511	0.0247763	5.58086e-19	1.24671	1.18769	1.30884	0.00892634	0.00642712	0.550795	0.540079	0.56151	grid
1	p_0.0056_h2_0.8741_sparse_FALSE	0.293023	0.0250251	1.1439e-31	1.34047	1.27642	1.40799	0.0155198	0.0111746	0.564387	0.553677	0.575097	grid
1	p_0.01_h2_0.8741_sparse_FALSE	0.317438	0.0247081	8.87972e-38	1.3736	1.30879	1.44191	0.0187383	0.0134919	0.570633	0.559945	0.581321	grid
1	p_0.018_h2_0.8741_sparse_FALSE	0.357734	0.0252164	1.11025e-45	1.43008	1.36127	1.50271	0.0229286	0.016509	0.57751	0.566861	0.588159	grid
1	p_0.032_h2_0.8741_sparse_FALSE	0.365158	0.0248729	8.5338e-49	1.44074	1.37234	1.5129	0.0245791	0.0176974	0.580038	0.569393	0.590684	grid
1	p_0.056_h2_0.8741_sparse_FALSE	0.353758	0.0239562	2.39695e-49	1.42441	1.35922	1.49306	0.0248708	0.0179074	0.580543	0.569888	0.591198	grid
1	p_0.1_h2_0.8741_sparse_FALSE	0.335529	0.0229899	3.03903e-48	1.39868	1.33719	1.4633	0.0242844	0.0174852	0.579024	0.568357	0.58969	grid
1	p_0.18_h2_0.8741_sparse_FALSE	0.311815	0.0221579	5.61309e-45	1.3659	1.30797	1.42667	0.0225492	0.0162358	0.575804	0.565114	0.586494	grid
1	p_0.32_h2_0.8741_sparse_FALSE	0.298939	0.0218605	1.43557e-42	1.34843	1.29199	1.40759	0.0212739	0.0153176	0.573184	0.562482	0.583886	grid
1	p_0.56_h2_0.8741_sparse_FALSE	0.283536	0.021434	6.02367e-40	1.32782	1.2733	1.38491	0.0198904	0.0143215	0.570775	0.560064	0.581486	grid
1	p_1_h2_0.8741_sparse_FALSE	0.277198	0.0213311	1.30597e-38	1.31943	1.26551	1.37588	0.0191868	0.0138149	0.569417	0.558698	0.580137	grid
1	p_1e.05_h2_0.1873_sparse_TRUE	0.0873636	0.025622	0.000650326	1.09129	1.0387	1.14856	0.00137741	0.000991756	0.532957	0.522176	0.543738	grid
1	p_1.8e.05_h2_0.1873_sparse_TRUE	0.0629473	0.0230383	0.00628967	1.06497	1.01843	1.11475	0.000860224	0.000619377	0.520562	0.509748	0.531376	grid
1	p_3.2e.05_h2_0.1873_sparse_TRUE	0.12123	0.0297847	4.69712e-05	1.12888	1.06536	1.19734	0.00191403	0.00137813	0.528673	0.517812	0.539533	grid
1	p_5.6e.05_h2_0.1873_sparse_TRUE	0.0878921	0.0207931	2.36834e-05	1.09187	1.0485	1.13755	0.00204518	0.00147257	0.526818	0.516044	0.537592	grid
1	p_1e.04_h2_0.1873_sparse_TRUE	0.133619	0.0412077	0.00118461	1.14296	1.05448	1.23937	0.00118625	0.000854121	0.519976	0.509223	0.530729	grid
1	p_0.00018_h2_0.1873_sparse_TRUE	0.0753106	0.0198239	0.000145288	1.07822	1.03711	1.12093	0.00161109	0.00116001	0.532239	0.521541	0.542937	grid
1	p_0.00032_h2_0.1873_sparse_TRUE	0.209718	0.0254667	1.79608e-16	1.23333	1.17336	1.29655	0.00764503	0.00550456	0.54132	0.530537	0.552102	grid
1	p_0.00056_h2_0.1873_sparse_TRUE	0.17439	0.0245261	1.15736e-12	1.19052	1.13469	1.24921	0.00567806	0.00408831	0.539235	0.528463	0.550007	grid
1	p_0.001_h2_0.1873_sparse_TRUE	0.229087	0.0251999	9.83344e-20	1.25745	1.19693	1.32121	0.00931399	0.00670623	0.547996	0.537212	0.558781	grid
1	p_0.0018_h2_0.1873_sparse_TRUE	0.319325	0.0255857	9.52294e-36	1.3762	1.30901	1.44712	0.0176563	0.0127129	0.567267	0.556563	0.577972	grid
1	p_0.0032_h2_0.1873_sparse_TRUE	0.338553	0.0262704	5.31154e-38	1.40292	1.33264	1.4772	0.0188553	0.0135762	0.569159	0.558495	0.579822	grid
1	p_0.0056_h2_0.1873_sparse_TRUE	0.396485	0.0267139	7.85035e-50	1.48659	1.41092	1.5667	0.0251186	0.0180859	0.580705	0.570092	0.591317	grid
1	p_0.01_h2_0.1873_sparse_TRUE	0.416927	0.0272063	5.2368e-53	1.51729	1.43868	1.6006	0.026802	0.0192979	0.583276	0.572677	0.593875	grid
1	p_0.018_h2_0.1873_sparse_TRUE	0.432137	0.0267529	1.08339e-58	1.54055	1.46204	1.6237	0.0298367	0.021483	0.58811	0.577528	0.598691	grid
1	p_0.032_h2_0.1873_sparse_TRUE	0.418425	0.0256363	6.93024e-60	1.51957	1.44528	1.59808	0.0304713	0.0219399	0.589189	0.578604	0.599773	grid
1	p_0.056_h2_0.1873_sparse_TRUE	0.393764	0.0246167	1.36657e-57	1.48255	1.41288	1.55603	0.0292431	0.0210555	0.587044	0.576449	0.597639	grid
1	p_0.1_h2_0.1873_sparse_TRUE	0.369971	0.0236398	3.30164e-55	1.44769	1.3823	1.51652	0.0279708	0.0201395	0.58468	0.574075	0.595285	grid
1	p_0.18_h2_0.1873_sparse_TRUE	0.350383	0.0231255	7.42206e-52	1.41961	1.35684	1.4856	0.0261901	0.0188573	0.581391	0.570767	0.592014	grid
1	p_0.32_h2_0.1873_sparse_TRUE	0.33778	0.0229206	3.73144e-49	1.40183	1.34038	1.4664	0.0247574	0.0178257	0.578814	0.56818	0.589448	grid
1	p_0.56_h2_0.1873_sparse_TRUE	0.327757	0.0227383	4.20589e-47	1.38785	1.32749	1.45125	0.0236696	0.0170426	0.576727	0.566084	0.58737	grid
1	p_1_h2_0.1873_sparse_TRUE	0.302549	0.0219148	2.35535e-43	1.3533	1.29653	1.41284	0.0216919	0.0156185	0.573623	0.562929	0.584317	grid
1	p_1e.05_h2_0.437_sparse_TRUE	0.109525	0.0259551	2.44528e-05	1.11575	1.06094	1.17461	0.00207658	0.00149517	0.532618	0.521819	0.543416	grid
1	p_1.8e.05_h2_0.437_sparse_TRUE	0.0882759	0.0210664	2.78504e-05	1.09229	1.04855	1.13885	0.00205055	0.00147643	0.533044	0.522253	0.543835	grid
1	p_3.2e.05_h2_0.437_sparse_TRUE	0.0652406	0.0248488	0.00865202	1.06742	1.01738	1.12157	0.000801885	0.000577371	0.524604	0.513827	0.53538	grid
1	p_5.6e.05_h2_0.437_sparse_TRUE	0.0912433	0.0249183	0.000250543	1.09554	1.04399	1.15118	0.00157537	0.0011343	0.529664	0.51889	0.540437	grid
1	p_1e.04_h2_0.437_sparse_TRUE	0.068047	0.0330059	0.0392401	1.07042	1.00331	1.14191	0.000475244	0.000342184	0.514299	0.503538	0.52506	grid
1	p_0.00018_h2_0.437_sparse_TRUE	0.0528162	0.0227252	0.0201185	1.05424	1.00843	1.1024	0.000608768	0.000438324	0.513816	0.502998	0.524635	grid
1	p_0.00032_h2_0.437_sparse_TRUE	0.0487038	0.0210889	0.0209188	1.04991	1.00738	1.09421	0.000596597	0.00042956	0.514509	0.503753	0.525266	grid
1	p_0.00056_h2_0.437_sparse_TRUE	0.0716912	0.0267322	0.00732216	1.07432	1.0195	1.13214	0.000805841	0.00058022	0.516132	0.505296	0.526968	grid
1	p_0.001_h2_0.437_sparse_TRUE	0.202997	0.0272557	9.48625e-14	1.22507	1.16142	1.29239	0.00624707	0.004498	0.538851	0.528068	0.549635	grid
1	p_0.0018_h2_0.437_sparse_TRUE	0.206461	0.0252959	3.29987e-16	1.22932	1.16992	1.29189	0.00749625	0.00539743	0.545344	0.53459	0.556098	grid
1	p_0.0032_h2_0.437_sparse_TRUE	0.269414	0.0243607	1.97467e-28	1.3092	1.24826	1.37334	0.0138347	0.00996124	0.561686	0.55099	0.572383	grid
1	p_0.0056_h2_0.437_sparse_TRUE	0.324247	0.0253473	1.81342e-37	1.38299	1.31609	1.45358	0.0185705	0.0133711	0.57095	0.560291	0.581609	grid
1	p_0.01_h2_0.437_sparse_TRUE	0.363121	0.0258019	5.53125e-45	1.43781	1.36705	1.51257	0.022542	0.0162307	0.576705	0.566071	0.587339	grid
1	p_0.018_h2_0.437_sparse_TRUE	0.401741	0.0261264	2.34227e-53	1.49442	1.42	1.57314	0.026996	0.0194376	0.584299	0.573693	0.594906	grid
1	p_0.032_h2_0.437_sparse_TRUE	0.405716	0.0255382	7.84354e-57	1.50038	1.4273	1.57759	0.0288551	0.0207762	0.586893	0.576303	0.597483	grid
1	p_0.056_h2_0.437_sparse_TRUE	0.39163	0.0247326	1.79665e-56	1.47939	1.40955	1.55306	0.0286594	0.0206353	0.586414	0.575816	0.597012	grid
1	p_0.1_h2_0.437_sparse_TRUE	0.372171	0.0238464	6.52621e-55	1.45088	1.38478	1.52048	0.0278236	0.0200335	0.584753	0.574147	0.59536	grid
1	p_0.18_h2_0.437_sparse_TRUE	0.353238	0.0232521	4.01893e-52	1.42367	1.36039	1.49022	0.0263369	0.018963	0.582079	0.571463	0.592695	grid
1	p_0.32_h2_0.437_sparse_TRUE	0.333682	0.0227175	7.65788e-49	1.3961	1.33543	1.45982	0.0245942	0.0177083	0.578838	0.568203	0.589472	grid
1	p_0.56_h2_0.437_sparse_TRUE	0.324643	0.0225474	5.3058e-47	1.38354	1.32386	1.4462	0.0236188	0.017006	0.576794	0.566156	0.587432	grid
1	p_1_h2_0.437_sparse_TRUE	0.290842	0.0215075	1.14747e-41	1.33755	1.28245	1.39527	0.0208005	0.0149767	0.572186	0.561483	0.582889	grid
1	p_1e.05_h2_0.6243_sparse_TRUE	0.0428318	0.0248552	0.0848433	1.04376	0.994666	1.09654	0.000339233	0.000244254	0.514554	0.503749	0.525359	grid
1	p_1.8e.05_h2_0.6243_sparse_TRUE	0.0636586	0.0240887	0.00822535	1.06573	1.01721	1.11803	0.000810209	0.000583365	0.524335	0.513542	0.535128	grid
1	p_3.2e.05_h2_0.6243_sparse_TRUE	0.0717489	0.0246528	0.0036099	1.07439	1.02448	1.12854	0.000993669	0.000715459	0.528766	0.517967	0.539565	grid
1	p_5.6e.05_h2_0.6243_sparse_TRUE	0.0734972	0.0242226	0.0024114	1.07627	1.02702	1.1294	0.0010743	0.000773516	0.526477	0.515694	0.53726	grid
1	p_1e.04_h2_0.6243_sparse_TRUE	0.107312	0.0228322	2.60115e-06	1.11328	1.06497	1.16472	0.00257401	0.00185333	0.533353	0.522562	0.544144	grid
1	p_0.00018_h2_0.6243_sparse_TRUE	0.0901326	0.025532	0.000415282	1.09432	1.04117	1.15079	0.00142014	0.00102253	0.522424	0.511652	0.533196	grid
1	p_0.00032_h2_0.6243_sparse_TRUE	0.105044	0.0245789	1.92199e-05	1.11076	1.05868	1.16578	0.00207227	0.00149207	0.524874	0.514077	0.535671	grid
1	p_0.00056_h2_0.6243_sparse_TRUE	0.0381727	0.0211818	0.0715217	1.03891	0.996673	1.08297	0.000363911	0.000262023	0.5109	0.500055	0.521744	grid
1	p_0.001_h2_0.6243_sparse_TRUE	0.131136	0.0231409	1.45433e-08	1.14012	1.08961	1.19308	0.00360608	0.00259644	0.530298	0.51949	0.541107	grid
1	p_0.0018_h2_0.6243_sparse_TRUE	0.117825	0.0217354	5.9306e-08	1.12505	1.07816	1.17405	0.00329708	0.00237395	0.528757	0.51791	0.539604	grid
1	p_0.0032_h2_0.6243_sparse_TRUE	0.242628	0.0245459	4.85143e-23	1.27459	1.21481	1.33752	0.0110293	0.00794128	0.555277	0.544563	0.565992	grid
1	p_0.0056_h2_0.6243_sparse_TRUE	0.275218	0.0251936	8.83748e-28	1.31682	1.25348	1.38359	0.0134923	0.00971467	0.559781	0.549076	0.570485	grid
1	p_0.01_h2_0.6243_sparse_TRUE	0.343875	0.0256558	5.77419e-41	1.4104	1.34137	1.4833	0.020413	0.0146977	0.573177	0.562524	0.58383	grid
1	p_0.018_h2_0.6243_sparse_TRUE	0.384401	0.0259371	1.08007e-49	1.46873	1.3961	1.54552	0.0250492	0.0180358	0.581085	0.570458	0.591712	grid
1	p_0.032_h2_0.6243_sparse_TRUE	0.390951	0.0255794	9.80427e-53	1.47839	1.40626	1.55459	0.0266672	0.0192008	0.583833	0.573224	0.594441	grid
1	p_0.056_h2_0.6243_sparse_TRUE	0.384123	0.0247626	2.86757e-54	1.46833	1.39892	1.54153	0.0274859	0.0197903	0.584909	0.574299	0.595518	grid
1	p_0.1_h2_0.6243_sparse_TRUE	0.366245	0.0239352	7.46559e-53	1.44231	1.37636	1.51176	0.026729	0.0192453	0.58328	0.572669	0.593891	grid
1	p_0.18_h2_0.6243_sparse_TRUE	0.34806	0.0232381	1.02301e-50	1.41632	1.3534	1.48248	0.0255883	0.018424	0.580761	0.570135	0.591388	grid
1	p_0.32_h2_0.6243_sparse_TRUE	0.333833	0.0227924	1.41451e-48	1.39631	1.33544	1.46026	0.0244547	0.0176078	0.578708	0.568071	0.589345	grid
1	p_0.56_h2_0.6243_sparse_TRUE	0.319695	0.0224661	5.9572e-46	1.37671	1.31753	1.43883	0.0230617	0.0166049	0.575996	0.565347	0.586645	grid
1	p_1_h2_0.6243_sparse_TRUE	0.280566	0.0213777	2.39098e-39	1.32388	1.26966	1.38065	0.0195733	0.0140931	0.57	0.559284	0.580716	grid
1	p_1e.05_h2_0.8741_sparse_TRUE	0.151193	0.0279329	6.20766e-08	1.16322	1.1013	1.22875	0.00329101	0.00236958	0.526085	0.515345	0.536825	grid
1	p_1.8e.05_h2_0.8741_sparse_TRUE	0.136707	0.0258665	1.25621e-07	1.14649	1.09047	1.20688	0.0033235	0.00239298	0.539197	0.528425	0.549969	grid
1	p_3.2e.05_h2_0.8741_sparse_TRUE	0.0132784	0.0216516	0.539693	1.01337	0.971555	1.05767	4.23269e-05	3.04761e-05	0.504173	0.493365	0.51498	grid
1	p_5.6e.05_h2_0.8741_sparse_TRUE	0.0862045	0.02523	0.000633748	1.09003	1.0382	1.14622	0.00137561	0.000990466	0.531097	0.520293	0.541902	grid
1	p_1e.04_h2_0.8741_sparse_TRUE	0.119452	0.0259009	3.99049e-06	1.12688	1.07194	1.18657	0.00255493	0.00183959	0.54033	0.529567	0.551092	grid
1	p_0.00018_h2_0.8741_sparse_TRUE	0.110475	0.025578	1.5664e-05	1.11681	1.06253	1.17461	0.00214342	0.0015433	0.528449	0.517559	0.539338	grid
1	p_0.00032_h2_0.8741_sparse_TRUE	0.135167	0.0282366	1.69345e-06	1.14473	1.08325	1.21005	0.00259461	0.00186817	0.528384	0.517557	0.539211	grid
1	p_0.00056_h2_0.8741_sparse_TRUE	0.021172	0.0171041	0.215778	1.0214	0.987676	1.05618	0.000171314	0.000123349	0.510533	0.499823	0.521243	grid
1	p_0.001_h2_0.8741_sparse_TRUE	0.0851307	0.0243108	0.00046218	1.08886	1.03821	1.14203	0.00137461	0.000989746	0.51988	0.509063	0.530697	grid
1	p_0.0018_h2_0.8741_sparse_TRUE	0.147623	0.0265152	2.58431e-08	1.15908	1.1004	1.22094	0.00347348	0.00250096	0.532587	0.521855	0.543318	grid
1	p_0.0032_h2_0.8741_sparse_TRUE	0.196706	0.0237458	1.19295e-16	1.21739	1.16209	1.27546	0.00772448	0.00556176	0.54818	0.537426	0.558933	grid
1	p_0.0056_h2_0.8741_sparse_TRUE	0.260113	0.0246823	5.74272e-26	1.29708	1.23591	1.36148	0.0125394	0.00902856	0.558235	0.547536	0.568934	grid
1	p_0.01_h2_0.8741_sparse_TRUE	0.307515	0.0246077	7.78214e-36	1.36004	1.29612	1.42738	0.0177118	0.0127528	0.56865	0.557972	0.579329	grid
1	p_0.018_h2_0.8741_sparse_TRUE	0.353207	0.0255713	2.13864e-43	1.42363	1.35418	1.49696	0.0217053	0.0156282	0.575926	0.565283	0.586569	grid
1	p_0.032_h2_0.8741_sparse_TRUE	0.3715	0.0253206	9.7643e-49	1.44991	1.37986	1.52386	0.0245434	0.0176717	0.580565	0.569938	0.591192	grid
1	p_0.056_h2_0.8741_sparse_TRUE	0.374625	0.0248565	2.49351e-51	1.45445	1.38544	1.52724	0.0259213	0.0186638	0.582168	0.571549	0.592786	grid
1	p_0.1_h2_0.8741_sparse_TRUE	0.35946	0.0239333	5.49607e-51	1.43255	1.36705	1.50153	0.0257375	0.0185314	0.581895	0.57127	0.59252	grid
1	p_0.18_h2_0.8741_sparse_TRUE	0.344702	0.0232988	1.5812e-49	1.41157	1.3487	1.47769	0.0249631	0.0179738	0.580033	0.569395	0.59067	grid
1	p_0.32_h2_0.8741_sparse_TRUE	0.328336	0.0226769	1.64797e-47	1.38866	1.32842	1.45192	0.0238904	0.0172015	0.577976	0.567333	0.588618	grid
1	p_0.56_h2_0.8741_sparse_TRUE	0.318363	0.0225608	3.23387e-45	1.37488	1.31553	1.43718	0.0226727	0.0163247	0.575582	0.564931	0.586234	grid
1	p_1_h2_0.8741_sparse_TRUE	0.275561	0.0212297	1.59004e-38	1.31727	1.26369	1.37336	0.0191413	0.0137821	0.569318	0.558598	0.580038	grid
2	p_1e.05_h2_0.1873_sparse_FALSE	0.172003	0.0265688	9.55217e-11	1.18768	1.12779	1.2516	0.00487861	0.00351268	0.543448	0.532641	0.554255	grid
2	p_1.8e.05_h2_0.1873_sparse_FALSE	0.0971985	0.0289706	0.000793453	1.10208	1.04196	1.16735	0.00131267	0.000945145	0.527051	0.516244	0.537857	grid
2	p_3.2e.05_h2_0.1873_sparse_FALSE	0.0840043	0.025137	0.00083219	1.08763	1.03601	1.14337	0.00130638	0.000940613	0.528217	0.517428	0.539006	grid
2	p_5.6e.05_h2_0.1873_sparse_FALSE	0.0900766	0.0252096	0.000352778	1.09426	1.04197	1.15024	0.00147599	0.00106274	0.52515	0.514406	0.535895	grid
2	p_1e.04_h2_0.1873_sparse_FALSE	0.149251	0.0249672	2.26042e-09	1.16096	1.10585	1.21957	0.00414134	0.00298184	0.539244	0.528493	0.549996	grid
2	p_0.00018_h2_0.1873_sparse_FALSE	0.214243	0.0276007	8.34518e-15	1.23892	1.17387	1.30801	0.00687775	0.0049521	0.546021	0.535271	0.55677	grid
2	p_0.00032_h2_0.1873_sparse_FALSE	0.132006	0.0241347	4.51132e-08	1.14112	1.08844	1.19645	0.00336146	0.00242031	0.52779	0.517038	0.538543	grid
2	p_0.00056_h2_0.1873_sparse_FALSE	0.182086	0.0237902	1.95095e-14	1.19972	1.14512	1.25706	0.00659336	0.00474733	0.541658	0.530887	0.552429	grid
2	p_0.001_h2_0.1873_sparse_FALSE	0.256973	0.0260277	5.44863e-23	1.29301	1.2288	1.3608	0.0110046	0.0079235	0.554985	0.544248	0.565722	grid
2	p_0.0018_h2_0.1873_sparse_FALSE	0.255649	0.0251099	2.40626e-24	1.2913	1.22938	1.35655	0.011704	0.00842708	0.556267	0.545538	0.566996	grid
2	p_0.0032_h2_0.1873_sparse_FALSE	0.330754	0.0267674	4.4876e-35	1.39202	1.321	1.46715	0.0173105	0.0124638	0.567469	0.556779	0.578159	grid
2	p_0.0056_h2_0.1873_sparse_FALSE	0.388612	0.0273149	6.22142e-46	1.47493	1.39821	1.55624	0.0230364	0.0165866	0.577471	0.566829	0.588113	grid
2	p_0.01_h2_0.1873_sparse_FALSE	0.43095	0.0275047	2.49514e-55	1.53872	1.45815	1.62416	0.028028	0.0201807	0.585532	0.57491	0.596155	grid
2	p_0.018_h2_0.1873_sparse_FALSE	0.443099	0.026684	6.36771e-62	1.55753	1.47835	1.64138	0.0315482	0.0227152	0.590667	0.580056	0.601279	grid
2	p_0.032_h2_0.1873_sparse_FALSE	0.426678	0.0253453	1.36067e-63	1.53216	1.45809	1.61041	0.032447	0.0233624	0.591899	0.581285	0.602512	grid
2	p_0.056_h2_0.1873_sparse_FALSE	0.40235	0.0241687	3.15136e-62	1.49533	1.42632	1.56807	0.03172	0.0228389	0.590675	0.58005	0.6013	grid
2	p_0.1_h2_0.1873_sparse_FALSE	0.375703	0.0232667	1.17927e-58	1.45601	1.39126	1.52413	0.0298142	0.0214668	0.587583	0.576932	0.598234	grid
2	p_0.18_h2_0.1873_sparse_FALSE	0.352012	0.0225353	5.28223e-55	1.42193	1.36063	1.4863	0.027864	0.0200626	0.584598	0.573926	0.59527	grid
2	p_0.32_h2_0.1873_sparse_FALSE	0.33769	0.0222341	4.25159e-52	1.40171	1.34207	1.4643	0.0263157	0.0189478	0.582287	0.571596	0.592978	grid
2	p_0.56_h2_0.1873_sparse_FALSE	0.327225	0.0220319	6.72001e-50	1.38711	1.32862	1.44847	0.0251434	0.0181037	0.580402	0.569705	0.591099	grid
2	p_1_h2_0.1873_sparse_FALSE	0.322733	0.0220594	1.80388e-48	1.3809	1.32259	1.44206	0.024386	0.0175584	0.579312	0.568608	0.590017	grid
2	p_1e.05_h2_0.437_sparse_FALSE	0.0885244	0.0257707	0.000592372	1.09256	1.0397	1.15035	0.00140702	0.00101308	0.538255	0.527465	0.549046	grid
2	p_1.8e.05_h2_0.437_sparse_FALSE	0.0822152	0.0260387	0.00159173	1.08569	1.03234	1.14336	0.00116227	0.000836858	0.526585	0.515768	0.537402	grid
2	p_3.2e.05_h2_0.437_sparse_FALSE	0.0299813	0.0192716	0.119773	1.03044	0.99243	1.07033	0.000273307	0.000196786	0.510746	0.499931	0.521561	grid
2	p_5.6e.05_h2_0.437_sparse_FALSE	0.0906675	0.0249919	0.000285757	1.0949	1.04329	1.15076	0.00155178	0.00111731	0.532086	0.521268	0.542903	grid
2	p_1e.04_h2_0.437_sparse_FALSE	0.056857	0.0232225	0.0143509	1.0585	1.01159	1.10802	0.000677965	0.000488146	0.516383	0.505549	0.527216	grid
2	p_0.00018_h2_0.437_sparse_FALSE	0.0309762	0.0198975	0.119522	1.03146	0.992026	1.0725	0.000271636	0.000195583	0.50733	0.496579	0.51808	grid
2	p_0.00032_h2_0.437_sparse_FALSE	0.0608818	0.0171528	0.000386156	1.06277	1.0276	1.09908	0.00140469	0.0010114	0.523819	0.513135	0.534503	grid
2	p_0.00056_h2_0.437_sparse_FALSE	0.115712	0.0275177	2.61085e-05	1.12267	1.06375	1.18492	0.00198167	0.00142684	0.522273	0.511516	0.533029	grid
2	p_0.001_h2_0.437_sparse_FALSE	0.0809133	0.0220263	0.000239271	1.08428	1.03848	1.13214	0.00151258	0.00108909	0.519986	0.509184	0.530788	grid
2	p_0.0018_h2_0.437_sparse_FALSE	0.200251	0.0241252	1.03702e-16	1.22171	1.16535	1.28095	0.00775612	0.00558454	0.546299	0.535555	0.557042	grid
2	p_0.0032_h2_0.437_sparse_FALSE	0.275044	0.0246772	7.51682e-29	1.31659	1.25453	1.38195	0.0140528	0.0101183	0.560878	0.550143	0.571614	grid
2	p_0.0056_h2_0.437_sparse_FALSE	0.316081	0.0252729	6.86043e-36	1.37174	1.30557	1.44155	0.017747	0.0127781	0.568534	0.557848	0.57922	grid
2	p_0.01_h2_0.437_sparse_FALSE	0.359434	0.0257651	3.12831e-44	1.43252	1.36212	1.50689	0.0221381	0.0159398	0.576931	0.566256	0.587606	grid
2	p_0.018_h2_0.437_sparse_FALSE	0.396977	0.0259364	6.99652e-53	1.48732	1.41377	1.56508	0.0267384	0.0192521	0.583765	0.573125	0.594404	grid
2	p_0.032_h2_0.437_sparse_FALSE	0.407889	0.0251297	3.02543e-59	1.50364	1.43155	1.57976	0.030134	0.021697	0.589025	0.578394	0.599656	grid
2	p_0.056_h2_0.437_sparse_FALSE	0.390827	0.0241085	4.20142e-59	1.4782	1.41014	1.54992	0.0300577	0.0216421	0.588598	0.577954	0.599243	grid
2	p_0.1_h2_0.437_sparse_FALSE	0.370728	0.0231795	1.4119e-57	1.44879	1.38459	1.5163	0.0292452	0.0210571	0.587216	0.576552	0.59788	grid
2	p_0.18_h2_0.437_sparse_FALSE	0.346109	0.0223803	5.98769e-54	1.41356	1.35303	1.4771	0.0273097	0.0196635	0.584086	0.573404	0.594768	grid
2	p_0.32_h2_0.437_sparse_FALSE	0.332288	0.022104	4.4674e-51	1.39415	1.33518	1.45603	0.0257805	0.0185624	0.581248	0.570558	0.591938	grid
2	p_0.56_h2_0.437_sparse_FALSE	0.320158	0.0218126	8.96743e-49	1.37734	1.31983	1.43765	0.0245528	0.0176784	0.579425	0.56872	0.590129	grid
2	p_1_h2_0.437_sparse_FALSE	0.312959	0.0216969	3.64686e-47	1.36747	1.31066	1.42701	0.023699	0.0170637	0.577918	0.5672	0.588635	grid
2	p_1e.05_h2_0.6243_sparse_FALSE	0.0624729	0.0249888	0.0124181	1.06447	1.0143	1.11879	0.000726016	0.000522745	0.524572	0.513778	0.535366	grid
2	p_1.8e.05_h2_0.6243_sparse_FALSE	0.10805	0.0260841	3.43706e-05	1.1141	1.05923	1.17333	0.00201807	0.00145304	0.535276	0.524459	0.546094	grid
2	p_3.2e.05_h2_0.6243_sparse_FALSE	0.0445662	0.0251157	0.0759912	1.04557	0.996011	1.09917	0.000361557	0.000260328	0.517465	0.506649	0.528282	grid
2	p_5.6e.05_h2_0.6243_sparse_FALSE	0.0722865	0.02455	0.00323521	1.07496	1.02508	1.12871	0.00100754	0.000725447	0.525421	0.514608	0.536234	grid
2	p_1e.04_h2_0.6243_sparse_FALSE	0.0680354	0.0274228	0.0131021	1.0704	1.01496	1.13022	0.000707754	0.000509596	0.51952	0.508712	0.530328	grid
2	p_0.00018_h2_0.6243_sparse_FALSE	0.109859	0.0341347	0.00128905	1.11612	1.04406	1.19356	0.00116854	0.00084137	0.523791	0.513022	0.53456	grid
2	p_0.00032_h2_0.6243_sparse_FALSE	0.185002	0.0247486	7.70618e-14	1.20322	1.14648	1.26329	0.00643221	0.00463131	0.547371	0.536617	0.558124	grid
2	p_0.00056_h2_0.6243_sparse_FALSE	0.145083	0.026523	4.4982e-08	1.15614	1.09773	1.21801	0.00339554	0.00244485	0.532885	0.522067	0.543704	grid
2	p_0.001_h2_0.6243_sparse_FALSE	0.13134	0.023086	1.27654e-08	1.14036	1.08994	1.19318	0.00363119	0.00261452	0.531561	0.520804	0.542318	grid
2	p_0.0018_h2_0.6243_sparse_FALSE	0.15744	0.0236972	3.0569e-11	1.17051	1.11743	1.22622	0.00495837	0.00357011	0.535472	0.524693	0.54625	grid
2	p_0.0032_h2_0.6243_sparse_FALSE	0.271246	0.0245354	2.06672e-28	1.3116	1.25011	1.37633	0.0138151	0.00994709	0.561	0.550307	0.571693	grid
2	p_0.0056_h2_0.6243_sparse_FALSE	0.269216	0.0246283	8.18063e-28	1.30894	1.24736	1.37379	0.013517	0.00973245	0.559971	0.549239	0.570704	grid
2	p_0.01_h2_0.6243_sparse_FALSE	0.337871	0.0254262	2.70533e-40	1.40196	1.33394	1.47376	0.0200679	0.0144492	0.57318	0.56248	0.583881	grid
2	p_0.018_h2_0.6243_sparse_FALSE	0.367563	0.0255336	5.53948e-47	1.44421	1.37386	1.5185	0.0235999	0.0169923	0.578941	0.568276	0.589607	grid
2	p_0.032_h2_0.6243_sparse_FALSE	0.386216	0.0249844	6.63182e-54	1.4714	1.40125	1.54544	0.0272858	0.0196463	0.585005	0.574357	0.595654	grid
2	p_0.056_h2_0.6243_sparse_FALSE	0.375805	0.0238596	6.79928e-56	1.45616	1.38979	1.52606	0.028349	0.0204118	0.586196	0.575541	0.596852	grid
2	p_0.1_h2_0.6243_sparse_FALSE	0.362116	0.0230881	1.9433e-55	1.43637	1.37296	1.50303	0.0281083	0.0202385	0.585429	0.574764	0.596094	grid
2	p_0.18_h2_0.6243_sparse_FALSE	0.340536	0.0223627	2.31056e-52	1.4057	1.34556	1.46884	0.026469	0.0190581	0.582685	0.571999	0.593371	grid
2	p_0.32_h2_0.6243_sparse_FALSE	0.32591	0.0220293	1.59205e-49	1.38529	1.32688	1.44656	0.0249579	0.0179701	0.580096	0.569397	0.590794	grid
2	p_0.56_h2_0.6243_sparse_FALSE	0.312449	0.0216719	4.03036e-47	1.36677	1.31005	1.42622	0.0236775	0.0170482	0.577794	0.567079	0.588509	grid
2	p_1_h2_0.6243_sparse_FALSE	0.305674	0.0216097	1.99835e-45	1.35754	1.30136	1.41641	0.0227785	0.0164009	0.576255	0.565536	0.586975	grid
2	p_1e.05_h2_0.8741_sparse_FALSE	0.13232	0.0264053	5.41188e-07	1.14147	1.08397	1.20219	0.00282507	0.0020341	0.529118	0.518323	0.539912	grid
2	p_1.8e.05_h2_0.8741_sparse_FALSE	0.0805009	0.0261202	0.00205655	1.08383	1.03053	1.14175	0.00111477	0.000802651	0.529675	0.51887	0.540479	grid
2	p_3.2e.05_h2_0.8741_sparse_FALSE	0.0869291	0.025631	0.000694946	1.09082	1.03825	1.1481	0.00136377	0.000981936	0.535804	0.52505	0.546557	grid
2	p_5.6e.05_h2_0.8741_sparse_FALSE	0.0952931	0.0256913	0.000207953	1.09998	1.04676	1.15776	0.00162943	0.00117322	0.534309	0.523513	0.545105	grid
2	p_1e.04_h2_0.8741_sparse_FALSE	0.11101	0.0299486	0.000209977	1.11741	1.05452	1.18597	0.00161565	0.0011633	0.531553	0.52076	0.542345	grid
2	p_0.00018_h2_0.8741_sparse_FALSE	0.065624	0.024346	0.0070288	1.06783	1.01837	1.12038	0.000827667	0.000595935	0.516197	0.50542	0.526974	grid
2	p_0.00032_h2_0.8741_sparse_FALSE	0.0585325	0.0270253	0.0303232	1.06028	1.00566	1.11806	0.000527067	0.000379498	0.512245	0.501489	0.523001	grid
2	p_0.00056_h2_0.8741_sparse_FALSE	0.0945379	0.0236716	6.50445e-05	1.09915	1.04938	1.15142	0.00179338	0.00129126	0.523427	0.512662	0.534191	grid
2	p_0.001_h2_0.8741_sparse_FALSE	0.0831026	0.0226781	0.000247883	1.08665	1.03941	1.13605	0.00150295	0.00108215	0.519745	0.508937	0.530553	grid
2	p_0.0018_h2_0.8741_sparse_FALSE	0.146426	0.0235114	4.72741e-10	1.15769	1.10559	1.21233	0.00435066	0.00313255	0.535518	0.524739	0.546296	grid
2	p_0.0032_h2_0.8741_sparse_FALSE	0.21529	0.0248626	4.75035e-18	1.24022	1.18131	1.30225	0.00844995	0.00608411	0.549097	0.538363	0.55983	grid
2	p_0.0056_h2_0.8741_sparse_FALSE	0.274605	0.0250426	5.59774e-28	1.31601	1.25308	1.38234	0.0136003	0.00979244	0.560212	0.549478	0.570945	grid
2	p_0.01_h2_0.8741_sparse_FALSE	0.302046	0.0246921	2.08425e-34	1.35262	1.28883	1.41983	0.0169595	0.0122111	0.568146	0.557437	0.578856	grid
2	p_0.018_h2_0.8741_sparse_FALSE	0.352743	0.025202	1.63383e-44	1.42297	1.35453	1.49519	0.0222992	0.0160558	0.577292	0.56663	0.587954	grid
2	p_0.032_h2_0.8741_sparse_FALSE	0.367606	0.0249401	3.59151e-49	1.44427	1.37552	1.5168	0.0247679	0.0178333	0.580975	0.570309	0.591642	grid
2	p_0.056_h2_0.8741_sparse_FALSE	0.365985	0.0240773	3.51578e-52	1.44193	1.37562	1.51179	0.0263727	0.0189888	0.583418	0.572749	0.594088	grid
2	p_0.1_h2_0.8741_sparse_FALSE	0.350303	0.0231361	8.69611e-52	1.4195	1.35671	1.48551	0.0261627	0.0188376	0.582567	0.571885	0.59325	grid
2	p_0.18_h2_0.8741_sparse_FALSE	0.332083	0.0223296	5.01534e-50	1.39387	1.33432	1.45638	0.025227	0.0181639	0.58059	0.569889	0.591291	grid
2	p_0.32_h2_0.8741_sparse_FALSE	0.319949	0.0220355	9.09181e-48	1.37706	1.31898	1.43798	0.0240261	0.0172992	0.57824	0.567528	0.588952	grid
2	p_0.56_h2_0.8741_sparse_FALSE	0.304656	0.0216237	4.44094e-45	1.35616	1.3	1.41501	0.0225995	0.016272	0.57606	0.565336	0.586783	grid
2	p_1_h2_0.8741_sparse_FALSE	0.29713	0.0214996	1.92459e-43	1.34599	1.29057	1.40405	0.0217359	0.0156502	0.574463	0.563731	0.585195	grid
2	p_1e.05_h2_0.1873_sparse_TRUE	0.0915457	0.0261312	0.000459509	1.09587	1.04205	1.15457	0.00145866	0.00105026	0.536198	0.525405	0.54699	grid
2	p_1.8e.05_h2_0.1873_sparse_TRUE	0.0549276	0.0232043	0.0179266	1.05646	1.00995	1.10619	0.000642938	0.000462927	0.519117	0.508301	0.529933	grid
2	p_3.2e.05_h2_0.1873_sparse_TRUE	0.113639	0.0299347	0.000146904	1.12035	1.05696	1.1886	0.00165894	0.00119446	0.526384	0.515541	0.537228	grid
2	p_5.6e.05_h2_0.1873_sparse_TRUE	0.0756616	0.0209573	0.000305874	1.0786	1.0354	1.12406	0.00148464	0.00106896	0.523643	0.512857	0.534429	grid
2	p_1e.04_h2_0.1873_sparse_TRUE	0.135972	0.0417185	0.00111695	1.14565	1.0559	1.24352	0.00119802	0.000862596	0.519052	0.508299	0.529804	grid
2	p_0.00018_h2_0.1873_sparse_TRUE	0.106707	0.0204555	1.8229e-07	1.11261	1.06888	1.15813	0.00303925	0.00218831	0.538363	0.527639	0.549087	grid
2	p_0.00032_h2_0.1873_sparse_TRUE	0.197118	0.0255491	1.20748e-14	1.21789	1.15847	1.28051	0.00669839	0.00482296	0.540307	0.52951	0.551103	grid
2	p_0.00056_h2_0.1873_sparse_TRUE	0.184348	0.0247071	8.56587e-14	1.20243	1.14565	1.26216	0.00625632	0.00450466	0.540251	0.529488	0.551013	grid
2	p_0.001_h2_0.1873_sparse_TRUE	0.214135	0.0251	1.44723e-17	1.23879	1.17939	1.30134	0.00819373	0.00589963	0.545941	0.535169	0.556714	grid
2	p_0.0018_h2_0.1873_sparse_TRUE	0.297135	0.0254841	2.049e-31	1.346	1.28053	1.41507	0.0153864	0.0110785	0.56335	0.552636	0.574065	grid
2	p_0.0032_h2_0.1873_sparse_TRUE	0.317986	0.0262622	9.56971e-34	1.37436	1.30553	1.4471	0.0166129	0.0119616	0.56565	0.554969	0.576331	grid
2	p_0.0056_h2_0.1873_sparse_TRUE	0.381289	0.0268677	1.03649e-45	1.46417	1.38922	1.54352	0.0229159	0.0164998	0.577619	0.566974	0.588264	grid
2	p_0.01_h2_0.1873_sparse_TRUE	0.413977	0.0274258	1.76143e-51	1.51282	1.43382	1.59657	0.0259722	0.0187004	0.582522	0.571891	0.593154	grid
2	p_0.018_h2_0.1873_sparse_TRUE	0.436759	0.0270323	1.01499e-58	1.54768	1.468	1.63211	0.02983	0.0214781	0.588476	0.57786	0.599091	grid
2	p_0.032_h2_0.1873_sparse_TRUE	0.430653	0.0259474	7.31022e-62	1.53826	1.46217	1.61873	0.0315101	0.0226878	0.590793	0.580183	0.601404	grid
2	p_0.056_h2_0.1873_sparse_TRUE	0.409551	0.024919	1.06907e-60	1.50614	1.43452	1.58173	0.0308864	0.0222388	0.589625	0.579009	0.600242	grid
2	p_0.1_h2_0.1873_sparse_TRUE	0.385581	0.0239112	1.68718e-58	1.47047	1.4033	1.54121	0.0297112	0.0213926	0.58757	0.576945	0.598195	grid
2	p_0.18_h2_0.1873_sparse_TRUE	0.365154	0.0233487	3.93927e-55	1.44074	1.37644	1.50837	0.027917	0.0201008	0.584638	0.573998	0.595279	grid
2	p_0.32_h2_0.1873_sparse_TRUE	0.351574	0.0231157	3.0688e-52	1.4213	1.35848	1.48734	0.0263777	0.0189924	0.582267	0.571615	0.592918	grid
2	p_0.56_h2_0.1873_sparse_TRUE	0.342191	0.0229225	2.16148e-50	1.40803	1.3463	1.47289	0.0253933	0.0182836	0.580611	0.569954	0.591269	grid
2	p_1_h2_0.1873_sparse_TRUE	0.322706	0.0221001	2.72663e-48	1.38086	1.32245	1.44213	0.0242914	0.0174902	0.579133	0.568429	0.589836	grid
2	p_1e.05_h2_0.437_sparse_TRUE	0.085869	0.0258709	0.000902975	1.08966	1.03625	1.1469	0.00127009	0.000914487	0.525545	0.514775	0.536314	grid
2	p_1.8e.05_h2_0.437_sparse_TRUE	0.0831339	0.0211112	8.21963e-05	1.08669	1.04308	1.13311	0.00180669	0.00130085	0.529634	0.518842	0.540426	grid
2	p_3.2e.05_h2_0.437_sparse_TRUE	0.0688987	0.0252549	0.00636936	1.07133	1.02033	1.12661	0.00086808	0.000625033	0.526148	0.51537	0.536926	grid
2	p_5.6e.05_h2_0.437_sparse_TRUE	0.0850742	0.0251978	0.000734781	1.0888	1.037	1.14473	0.00133379	0.00096035	0.528102	0.517309	0.538895	grid
2	p_1e.04_h2_0.437_sparse_TRUE	0.0347016	0.0328959	0.291474	1.03531	0.970594	1.1042	0.000124498	8.96406e-05	0.509721	0.498971	0.520471	grid
2	p_0.00018_h2_0.437_sparse_TRUE	0.0508322	0.02281	0.0258469	1.05215	1.00626	1.10039	0.000559422	0.000402794	0.513386	0.502582	0.52419	grid
2	p_0.00032_h2_0.437_sparse_TRUE	0.0662409	0.0214948	0.00205806	1.06848	1.0244	1.11447	0.00106257	0.00076507	0.516621	0.505886	0.527356	grid
2	p_0.00056_h2_0.437_sparse_TRUE	0.0661297	0.0268179	0.0136678	1.06837	1.01367	1.12604	0.000681152	0.000490441	0.515147	0.504321	0.525974	grid
2	p_0.001_h2_0.437_sparse_TRUE	0.186631	0.0270743	5.45261e-12	1.20518	1.14297	1.27095	0.0053486	0.00385109	0.5361	0.525323	0.546877	grid
2	p_0.0018_h2_0.437_sparse_TRUE	0.20151	0.0254644	2.50472e-15	1.22325	1.16376	1.28593	0.00704758	0.00507438	0.54355	0.532774	0.554327	grid
2	p_0.0032_h2_0.437_sparse_TRUE	0.257063	0.0244497	7.45153e-26	1.29313	1.23272	1.35672	0.0125	0.00900024	0.558096	0.547372	0.56882	grid
2	p_0.0056_h2_0.437_sparse_TRUE	0.30965	0.0254479	4.60021e-34	1.36295	1.29676	1.4328	0.0167864	0.0120865	0.5675	0.556801	0.578199	grid
2	p_0.01_h2_0.437_sparse_TRUE	0.346528	0.0258881	7.33956e-41	1.41415	1.34432	1.48792	0.0203555	0.0146563	0.5737	0.563025	0.584375	grid
2	p_0.018_h2_0.437_sparse_TRUE	0.395681	0.0262586	2.60487e-51	1.4854	1.41105	1.56404	0.0258956	0.0186453	0.583008	0.572368	0.593647	grid
2	p_0.032_h2_0.437_sparse_TRUE	0.407986	0.0257197	1.14634e-56	1.50379	1.43003	1.58174	0.0287448	0.0206967	0.587474	0.576854	0.598094	grid
2	p_0.056_h2_0.437_sparse_TRUE	0.400075	0.0249056	4.58913e-58	1.49194	1.42102	1.56677	0.0294903	0.0212335	0.588309	0.577691	0.598927	grid
2	p_0.1_h2_0.437_sparse_TRUE	0.385283	0.0240492	9.17682e-58	1.47003	1.4025	1.54116	0.0293282	0.0211168	0.587772	0.577147	0.598398	grid
2	p_0.18_h2_0.437_sparse_TRUE	0.367508	0.0234745	3.04109e-55	1.44413	1.37934	1.5123	0.0279829	0.0201482	0.58537	0.574731	0.596008	grid
2	p_0.32_h2_0.437_sparse_TRUE	0.347645	0.022895	4.49367e-52	1.41573	1.35374	1.48087	0.0262957	0.0189333	0.582356	0.571706	0.593007	grid
2	p_0.56_h2_0.437_sparse_TRUE	0.337138	0.0227109	7.52228e-50	1.40093	1.34007	1.46485	0.0251102	0.0180798	0.580405	0.569749	0.59106	grid
2	p_1_h2_0.437_sparse_TRUE	0.311284	0.0216932	1.07471e-46	1.36518	1.30847	1.42461	0.0234524	0.0168861	0.5776	0.566883	0.588316	grid
2	p_1e.05_h2_0.6243_sparse_TRUE	0.0483275	0.0253085	0.056193	1.04951	0.999289	1.1036	0.000417693	0.000300746	0.517151	0.506362	0.527941	grid
2	p_1.8e.05_h2_0.6243_sparse_TRUE	0.0651086	0.0245027	0.00787941	1.06727	1.01787	1.12058	0.000819347	0.000589944	0.526629	0.515832	0.537426	grid
2	p_3.2e.05_h2_0.6243_sparse_TRUE	0.0725892	0.0250365	0.00373953	1.07529	1.02461	1.13038	0.000987255	0.000710841	0.530561	0.51975	0.541372	grid
2	p_5.6e.05_h2_0.6243_sparse_TRUE	0.0758257	0.0246821	0.00212567	1.07877	1.02852	1.13309	0.00110327	0.000794374	0.527906	0.517081	0.53873	grid
2	p_1e.04_h2_0.6243_sparse_TRUE	0.0929892	0.02291	4.93065e-05	1.09745	1.04965	1.14831	0.00190685	0.00137296	0.529169	0.518356	0.539981	grid
2	p_0.00018_h2_0.6243_sparse_TRUE	0.0808816	0.0257411	0.00167728	1.08424	1.03114	1.14064	0.00112203	0.000807885	0.520043	0.509263	0.530823	grid
2	p_0.00032_h2_0.6243_sparse_TRUE	0.0952712	0.0249036	0.000130451	1.09996	1.04771	1.15516	0.00165672	0.00119286	0.523433	0.512612	0.534255	grid
2	p_0.00056_h2_0.6243_sparse_TRUE	0.0436722	0.021174	0.0391565	1.04464	1.00219	1.08892	0.000476717	0.000343245	0.511924	0.50112	0.522728	grid
2	p_0.001_h2_0.6243_sparse_TRUE	0.128806	0.0231671	2.6997e-08	1.13747	1.08702	1.19036	0.00347231	0.00250012	0.528637	0.517831	0.539443	grid
2	p_0.0018_h2_0.6243_sparse_TRUE	0.119594	0.0217225	3.68002e-08	1.12704	1.0801	1.1761	0.0034021	0.00244957	0.528675	0.517855	0.539496	grid
2	p_0.0032_h2_0.6243_sparse_TRUE	0.231833	0.024494	2.93926e-21	1.26091	1.20189	1.32302	0.0101075	0.00727757	0.553246	0.542522	0.563969	grid
2	p_0.0056_h2_0.6243_sparse_TRUE	0.255899	0.0252146	3.35281e-24	1.29162	1.22943	1.35717	0.011631	0.0083745	0.556201	0.54547	0.566931	grid
2	p_0.01_h2_0.6243_sparse_TRUE	0.329532	0.0256586	9.42613e-38	1.39032	1.32226	1.46218	0.0187213	0.0134797	0.570524	0.559847	0.581202	grid
2	p_0.018_h2_0.6243_sparse_TRUE	0.373501	0.0259796	7.24794e-47	1.45281	1.38084	1.52889	0.0235386	0.0169482	0.579409	0.568752	0.590066	grid
2	p_0.032_h2_0.6243_sparse_TRUE	0.389625	0.0256988	6.38413e-52	1.47643	1.40407	1.55289	0.0262201	0.0188789	0.583664	0.573028	0.594299	grid
2	p_0.056_h2_0.6243_sparse_TRUE	0.392244	0.0249321	9.0562e-56	1.4803	1.40986	1.55462	0.0282712	0.0203558	0.586649	0.576019	0.597279	grid
2	p_0.1_h2_0.6243_sparse_TRUE	0.378854	0.0241397	1.65725e-55	1.46061	1.39327	1.53156	0.0281292	0.0202535	0.586094	0.575461	0.596727	grid
2	p_0.18_h2_0.6243_sparse_TRUE	0.362311	0.0234435	7.01643e-54	1.43665	1.37227	1.50437	0.0272591	0.019627	0.584066	0.573417	0.594716	grid
2	p_0.32_h2_0.6243_sparse_TRUE	0.346833	0.0229746	1.71062e-51	1.41458	1.35243	1.47989	0.0259902	0.0187134	0.581901	0.571244	0.592558	grid
2	p_0.56_h2_0.6243_sparse_TRUE	0.331916	0.0226172	9.26976e-49	1.39364	1.33334	1.45696	0.0245322	0.0176636	0.579444	0.568779	0.590108	grid
2	p_1_h2_0.6243_sparse_TRUE	0.301798	0.021569	1.74039e-44	1.35229	1.29643	1.41082	0.0222802	0.0160421	0.575328	0.564602	0.586054	grid
2	p_1e.05_h2_0.8741_sparse_TRUE	0.151121	0.0281267	7.74988e-08	1.16314	1.1008	1.22912	0.00324185	0.00233419	0.526237	0.515465	0.537009	grid
2	p_1.8e.05_h2_0.8741_sparse_TRUE	0.138704	0.026333	1.38436e-07	1.14878	1.09165	1.2104	0.00329786	0.00237452	0.540615	0.529838	0.551392	grid
2	p_3.2e.05_h2_0.8741_sparse_TRUE	-0.00137824	0.0218022	0.949595	0.998623	0.957103	1.04255	4.4743e-07	3.22158e-07	0.500597	0.489784	0.511411	grid
2	p_5.6e.05_h2_0.8741_sparse_TRUE	0.0778737	0.0253656	0.00214022	1.08099	1.02929	1.13699	0.00110321	0.000794331	0.529345	0.518547	0.540143	grid
2	p_1e.04_h2_0.8741_sparse_TRUE	0.117307	0.0261633	7.33815e-06	1.12446	1.0691	1.18465	0.00241098	0.00173595	0.540823	0.53006	0.551586	grid
2	p_0.00018_h2_0.8741_sparse_TRUE	0.0914925	0.0256731	0.000365596	1.09581	1.04232	1.15271	0.00145007	0.00104407	0.522977	0.512085	0.533868	grid
2	p_0.00032_h2_0.8741_sparse_TRUE	0.0929766	0.0282045	0.000978904	1.09744	1.03853	1.15996	0.0012247	0.000881804	0.520144	0.509321	0.530968	grid
2	p_0.00056_h2_0.8741_sparse_TRUE	0.0378561	0.017578	0.031271	1.03858	1.00337	1.07496	0.000518191	0.000373106	0.511784	0.501047	0.522521	grid
2	p_0.001_h2_0.8741_sparse_TRUE	0.0966458	0.0244403	7.67364e-05	1.10147	1.04998	1.15556	0.00175413	0.001263	0.51969	0.508903	0.530476	grid
2	p_0.0018_h2_0.8741_sparse_TRUE	0.164826	0.0268539	8.36296e-10	1.17919	1.11876	1.24296	0.00422474	0.00304188	0.534293	0.523558	0.545029	grid
2	p_0.0032_h2_0.8741_sparse_TRUE	0.198645	0.0237912	6.85455e-17	1.21975	1.16425	1.27806	0.00785236	0.00565383	0.547245	0.53649	0.557999	grid
2	p_0.0056_h2_0.8741_sparse_TRUE	0.240947	0.0246832	1.64542e-22	1.27245	1.21245	1.33563	0.0107545	0.00774345	0.553915	0.543177	0.564654	grid
2	p_0.01_h2_0.8741_sparse_TRUE	0.299519	0.0246609	6.06286e-34	1.34921	1.28566	1.41616	0.016723	0.0120409	0.566782	0.556076	0.577488	grid
2	p_0.018_h2_0.8741_sparse_TRUE	0.340881	0.0256618	2.88187e-40	1.40619	1.33735	1.47888	0.0200515	0.0144374	0.573512	0.56283	0.584194	grid
2	p_0.032_h2_0.8741_sparse_TRUE	0.36474	0.0253617	6.75988e-47	1.44014	1.37045	1.51371	0.0235532	0.0169587	0.579847	0.569193	0.590501	grid
2	p_0.056_h2_0.8741_sparse_TRUE	0.376744	0.0249497	1.61483e-51	1.45753	1.38813	1.53076	0.0260046	0.0187238	0.583118	0.572478	0.593758	grid
2	p_0.1_h2_0.8741_sparse_TRUE	0.368875	0.0240983	6.85664e-53	1.44611	1.37954	1.51622	0.0267368	0.019251	0.584016	0.573368	0.594664	grid
2	p_0.18_h2_0.8741_sparse_TRUE	0.355921	0.0234503	4.9724e-52	1.42749	1.36351	1.4948	0.0262784	0.0189209	0.582892	0.572239	0.593545	grid
2	p_0.32_h2_0.8741_sparse_TRUE	0.340271	0.0228243	2.911e-50	1.40533	1.34398	1.46978	0.0253368	0.0182429	0.581093	0.570436	0.59175	grid
2	p_0.56_h2_0.8741_sparse_TRUE	0.329646	0.0227024	9.01117e-48	1.39048	1.33009	1.4539	0.0240124	0.0172894	0.578643	0.567975	0.589312	grid
2	p_1_h2_0.8741_sparse_TRUE	0.296363	0.021396	1.24915e-43	1.34496	1.28984	1.40269	0.0218341	0.0157209	0.57457	0.563841	0.585299	grid
3	p_1e.05_h2_0.1873_sparse_FALSE	0.162984	0.0262827	5.60432e-10	1.17702	1.1183	1.23968	0.00447835	0.00322449	0.53878	0.527965	0.549595	grid
3	p_1.8e.05_h2_0.1873_sparse_FALSE	0.140912	0.0295448	1.84762e-06	1.15132	1.08742	1.22101	0.00271847	0.00195735	0.536168	0.525389	0.546947	grid
3	p_3.2e.05_h2_0.1873_sparse_FALSE	0.113602	0.0254906	8.32627e-06	1.12031	1.06648	1.17863	0.00237082	0.00170703	0.536523	0.525747	0.547299	grid
3	p_5.6e.05_h2_0.1873_sparse_FALSE	0.117496	0.0252955	3.40194e-06	1.12468	1.07081	1.18248	0.00252952	0.0018213	0.532487	0.521756	0.543218	grid
3	p_1e.04_h2_0.1873_sparse_FALSE	0.193262	0.0251173	1.42176e-14	1.2132	1.15531	1.27486	0.0069629	0.00501341	0.548963	0.538245	0.559681	grid
3	p_0.00018_h2_0.1873_sparse_FALSE	0.232427	0.0274703	2.65014e-17	1.26166	1.19573	1.33169	0.0081959	0.00590119	0.54926	0.538532	0.559987	grid
3	p_0.00032_h2_0.1873_sparse_FALSE	0.134871	0.0240431	2.02841e-08	1.14439	1.09176	1.19967	0.00353591	0.00254592	0.528559	0.517812	0.539305	grid
3	p_0.00056_h2_0.1873_sparse_FALSE	0.212088	0.0238121	5.25599e-19	1.23626	1.17996	1.29541	0.00894563	0.00644101	0.548253	0.537496	0.559009	grid
3	p_0.001_h2_0.1873_sparse_FALSE	0.28036	0.0260269	4.67102e-27	1.32361	1.25788	1.39301	0.013119	0.00944588	0.55969	0.548981	0.570399	grid
3	p_0.0018_h2_0.1873_sparse_FALSE	0.301832	0.0251684	3.89093e-33	1.35233	1.28736	1.42085	0.0162904	0.0117294	0.566033	0.555345	0.576721	grid
3	p_0.0032_h2_0.1873_sparse_FALSE	0.375887	0.0267698	8.6866e-45	1.45628	1.382	1.53492	0.0224367	0.0161548	0.577145	0.566499	0.58779	grid
3	p_0.0056_h2_0.1873_sparse_FALSE	0.430953	0.0273468	5.97378e-56	1.53872	1.45861	1.62367	0.0283838	0.0204368	0.586458	0.575841	0.597075	grid
3	p_0.01_h2_0.1873_sparse_FALSE	0.464684	0.0274876	4.11838e-64	1.59151	1.50825	1.67985	0.0327552	0.0235843	0.59306	0.582469	0.603651	grid
3	p_0.018_h2_0.1873_sparse_FALSE	0.461953	0.0266411	2.35301e-67	1.58717	1.50663	1.67249	0.0344868	0.0248311	0.595507	0.584916	0.606099	grid
3	p_0.032_h2_0.1873_sparse_FALSE	0.433881	0.0252501	3.53994e-66	1.54324	1.46891	1.62175	0.0338445	0.0243686	0.594803	0.584204	0.605402	grid
3	p_0.056_h2_0.1873_sparse_FALSE	0.401096	0.02405	1.908e-62	1.49346	1.42486	1.56574	0.0318354	0.022922	0.591715	0.5811	0.60233	grid
3	p_0.1_h2_0.1873_sparse_FALSE	0.37197	0.0231275	3.33282e-58	1.45059	1.38645	1.51803	0.0295631	0.0212859	0.587898	0.577262	0.598534	grid
3	p_0.18_h2_0.1873_sparse_FALSE	0.345495	0.0223972	1.09785e-53	1.41269	1.35215	1.47624	0.0271526	0.0195503	0.583814	0.573157	0.594471	grid
3	p_0.32_h2_0.1873_sparse_FALSE	0.327639	0.0220684	7.32634e-50	1.38769	1.32907	1.44917	0.02512	0.0180868	0.580424	0.569753	0.591095	grid
3	p_0.56_h2_0.1873_sparse_FALSE	0.315929	0.0218521	2.24439e-47	1.37153	1.31415	1.43169	0.0237995	0.0171361	0.578146	0.567472	0.588821	grid
3	p_1_h2_0.1873_sparse_FALSE	0.311637	0.0218908	5.47775e-46	1.36566	1.30842	1.42567	0.0230656	0.0166077	0.577002	0.566317	0.587687	grid
3	p_1e.05_h2_0.437_sparse_FALSE	0.108469	0.0260747	3.18315e-05	1.11457	1.06012	1.17434	0.00210542	0.00151594	0.542899	0.53209	0.553709	grid
3	p_1.8e.05_h2_0.437_sparse_FALSE	0.097235	0.0259572	0.000179697	1.10212	1.04817	1.16052	0.00165259	0.0011899	0.528487	0.517702	0.539272	grid
3	p_3.2e.05_h2_0.437_sparse_FALSE	0.0650396	0.019254	0.000730218	1.0672	1.02792	1.10853	0.00130525	0.000939802	0.521536	0.51076	0.532312	grid
3	p_5.6e.05_h2_0.437_sparse_FALSE	0.113435	0.0250911	6.15712e-06	1.12012	1.06717	1.17755	0.00245174	0.0017653	0.537346	0.526581	0.548111	grid
3	p_1e.04_h2_0.437_sparse_FALSE	0.0728417	0.0230216	0.00155587	1.07556	1.02831	1.12545	0.00113671	0.000818448	0.519428	0.508607	0.530248	grid
3	p_0.00018_h2_0.437_sparse_FALSE	0.00778325	0.0198032	0.694298	1.00781	0.969456	1.04772	1.73051e-05	1.246e-05	0.500839	0.490089	0.51159	grid
3	p_0.00032_h2_0.437_sparse_FALSE	0.0671486	0.0168448	6.71108e-05	1.06945	1.03469	1.10533	0.00177142	0.00127545	0.526705	0.516039	0.537371	grid
3	p_0.00056_h2_0.437_sparse_FALSE	0.126603	0.0277386	5.0155e-06	1.13497	1.07494	1.19842	0.00233569	0.00168174	0.523145	0.512361	0.533929	grid
3	p_0.001_h2_0.437_sparse_FALSE	0.0851048	0.0219134	0.000102883	1.08883	1.04307	1.13664	0.00169068	0.00121732	0.521087	0.51029	0.531884	grid
3	p_0.0018_h2_0.437_sparse_FALSE	0.228614	0.0240387	1.90237e-21	1.25686	1.19909	1.31759	0.010199	0.00734348	0.552939	0.542234	0.563645	grid
3	p_0.0032_h2_0.437_sparse_FALSE	0.315347	0.0246357	1.6312e-37	1.37074	1.30624	1.43869	0.0185862	0.0133824	0.570303	0.559617	0.58099	grid
3	p_0.0056_h2_0.437_sparse_FALSE	0.357439	0.0253389	3.47207e-45	1.42966	1.36054	1.50263	0.0226452	0.0163049	0.577797	0.567149	0.588445	grid
3	p_0.01_h2_0.437_sparse_FALSE	0.402884	0.0258661	1.06386e-54	1.49613	1.42235	1.57414	0.0277252	0.0199627	0.585585	0.574944	0.596227	grid
3	p_0.018_h2_0.437_sparse_FALSE	0.430204	0.0260547	3.03062e-61	1.53757	1.46121	1.61835	0.0312278	0.0224846	0.590827	0.580206	0.601447	grid
3	p_0.032_h2_0.437_sparse_FALSE	0.426406	0.025156	1.90949e-64	1.53174	1.45824	1.60938	0.0329442	0.0237204	0.593302	0.582685	0.60392	grid
3	p_0.056_h2_0.437_sparse_FALSE	0.397969	0.0240744	2.20181e-61	1.4888	1.42035	1.56093	0.0312864	0.0225267	0.590781	0.580146	0.601416	grid
3	p_0.1_h2_0.437_sparse_FALSE	0.368438	0.0230852	2.4308e-57	1.44547	1.38168	1.51255	0.0291137	0.0209624	0.58735	0.576697	0.598003	grid
3	p_0.18_h2_0.437_sparse_FALSE	0.34144	0.0222814	5.28658e-53	1.40697	1.34699	1.46993	0.0267967	0.0192941	0.583511	0.572842	0.594181	grid
3	p_0.32_h2_0.437_sparse_FALSE	0.326644	0.0219755	5.64593e-50	1.38631	1.32799	1.44747	0.0251813	0.018131	0.580734	0.570059	0.591408	grid
3	p_0.56_h2_0.437_sparse_FALSE	0.313296	0.0216863	2.62809e-47	1.36793	1.31112	1.42746	0.0237664	0.0171122	0.578264	0.567575	0.588953	grid
3	p_1_h2_0.437_sparse_FALSE	0.301987	0.0215229	1.00756e-44	1.35254	1.29679	1.41096	0.0224009	0.016129	0.575738	0.565039	0.586437	grid
3	p_1e.05_h2_0.6243_sparse_FALSE	0.0821875	0.0250939	0.00105589	1.08566	1.03435	1.14138	0.00126514	0.000910923	0.528599	0.517818	0.539381	grid
3	p_1.8e.05_h2_0.6243_sparse_FALSE	0.125999	0.0261954	1.50964e-06	1.13428	1.07823	1.1949	0.00275433	0.00198317	0.537073	0.526238	0.547908	grid
3	p_3.2e.05_h2_0.6243_sparse_FALSE	0.0716279	0.0254495	0.00488517	1.07426	1.02278	1.13019	0.000927583	0.000667876	0.524828	0.514035	0.53562	grid
3	p_5.6e.05_h2_0.6243_sparse_FALSE	0.0824754	0.024492	0.000758673	1.08597	1.03572	1.14016	0.00132679	0.000955316	0.526761	0.515956	0.537566	grid
3	p_1e.04_h2_0.6243_sparse_FALSE	0.0995491	0.0276702	0.000321042	1.10467	1.04704	1.16707	0.00151289	0.00108931	0.526677	0.515872	0.537483	grid
3	p_0.00018_h2_0.6243_sparse_FALSE	0.138769	0.0341241	4.77045e-05	1.14886	1.07473	1.22857	0.00187114	0.00134725	0.527012	0.516275	0.537749	grid
3	p_0.00032_h2_0.6243_sparse_FALSE	0.195557	0.0245497	1.64195e-15	1.21599	1.15911	1.27621	0.00733113	0.00527854	0.54961	0.538874	0.560347	grid
3	p_0.00056_h2_0.6243_sparse_FALSE	0.177595	0.0263443	1.56982e-11	1.19434	1.13441	1.25784	0.0051795	0.00372933	0.539858	0.52909	0.550625	grid
3	p_0.001_h2_0.6243_sparse_FALSE	0.143115	0.0230903	5.7169e-10	1.15386	1.10285	1.20733	0.00431337	0.0031057	0.533168	0.522401	0.543934	grid
3	p_0.0018_h2_0.6243_sparse_FALSE	0.180771	0.0235639	1.69958e-14	1.19814	1.14412	1.25484	0.00661512	0.004763	0.541772	0.531026	0.552517	grid
3	p_0.0032_h2_0.6243_sparse_FALSE	0.300688	0.0246379	2.9497e-34	1.35079	1.28722	1.41775	0.0168803	0.0121541	0.566546	0.555876	0.577215	grid
3	p_0.0056_h2_0.6243_sparse_FALSE	0.306636	0.0247194	2.46448e-35	1.35885	1.2947	1.42645	0.0174548	0.0125678	0.568054	0.557342	0.578765	grid
3	p_0.01_h2_0.6243_sparse_FALSE	0.384627	0.0255809	4.28236e-51	1.46907	1.39739	1.54479	0.0258104	0.018584	0.582476	0.571807	0.593146	grid
3	p_0.018_h2_0.6243_sparse_FALSE	0.40569	0.0257264	5.05122e-56	1.50034	1.42674	1.57813	0.0284313	0.0204711	0.586509	0.575856	0.597162	grid
3	p_0.032_h2_0.6243_sparse_FALSE	0.410293	0.0250645	3.1595e-60	1.50726	1.43518	1.58336	0.0306811	0.0220909	0.590097	0.579468	0.600726	grid
3	p_0.056_h2_0.6243_sparse_FALSE	0.385352	0.0238472	9.77606e-59	1.47013	1.40316	1.54067	0.0298718	0.0215082	0.588829	0.578187	0.59947	grid
3	p_0.1_h2_0.6243_sparse_FALSE	0.365437	0.0230549	1.38969e-56	1.44114	1.37762	1.50793	0.0287128	0.0206737	0.586756	0.576101	0.59741	grid
3	p_0.18_h2_0.6243_sparse_FALSE	0.338394	0.0222778	4.13747e-52	1.40269	1.3429	1.46545	0.0263215	0.0189519	0.58305	0.572375	0.593725	grid
3	p_0.32_h2_0.6243_sparse_FALSE	0.318949	0.0219196	5.77091e-48	1.37568	1.31796	1.43622	0.0241211	0.0173676	0.57908	0.568389	0.58977	grid
3	p_0.56_h2_0.6243_sparse_FALSE	0.305376	0.0215457	1.33897e-45	1.35713	1.30113	1.41581	0.0228628	0.0164616	0.57675	0.566048	0.587452	grid
3	p_1_h2_0.6243_sparse_FALSE	0.297023	0.0214906	1.90299e-43	1.34585	1.29045	1.40388	0.0217228	0.0156408	0.574741	0.564033	0.58545	grid
3	p_1e.05_h2_0.8741_sparse_FALSE	0.186401	0.0266793	2.81419e-12	1.2049	1.14361	1.2697	0.00551093	0.00396797	0.538428	0.527613	0.549242	grid
3	p_1.8e.05_h2_0.8741_sparse_FALSE	0.10334	0.0263912	9.01444e-05	1.10887	1.05388	1.16886	0.00183337	0.00132006	0.535141	0.524331	0.545951	grid
3	p_3.2e.05_h2_0.8741_sparse_FALSE	0.110936	0.025959	1.9241e-05	1.11732	1.06289	1.17686	0.00221241	0.00159297	0.542132	0.531388	0.552875	grid
3	p_5.6e.05_h2_0.8741_sparse_FALSE	0.113681	0.0258791	1.11905e-05	1.1204	1.06587	1.17976	0.00232035	0.00167069	0.53743	0.52663	0.54823	grid
3	p_1e.04_h2_0.8741_sparse_FALSE	0.158017	0.0305907	2.39784e-07	1.17119	1.10405	1.24479	0.00323175	0.00232691	0.543117	0.532347	0.553887	grid
3	p_0.00018_h2_0.8741_sparse_FALSE	0.115975	0.0246848	2.62434e-06	1.12297	1.07032	1.1791	0.00255908	0.00184259	0.529751	0.51898	0.540522	grid
3	p_0.00032_h2_0.8741_sparse_FALSE	0.0539334	0.0268255	0.0443756	1.05541	1.00144	1.11249	0.000454118	0.000326973	0.511171	0.500418	0.521925	grid
3	p_0.00056_h2_0.8741_sparse_FALSE	0.11961	0.0234553	3.4057e-07	1.12706	1.07649	1.18017	0.00292957	0.00210934	0.530484	0.519727	0.541242	grid
3	p_0.001_h2_0.8741_sparse_FALSE	0.079363	0.0225049	0.00042112	1.0826	1.03588	1.13142	0.00139168	0.00100203	0.520125	0.509311	0.53094	grid
3	p_0.0018_h2_0.8741_sparse_FALSE	0.172093	0.0233625	1.75529e-13	1.18779	1.13467	1.2435	0.0060904	0.00438519	0.542729	0.531985	0.553473	grid
3	p_0.0032_h2_0.8741_sparse_FALSE	0.238322	0.0247739	6.59215e-22	1.26912	1.20905	1.33237	0.0104445	0.00752026	0.554893	0.544182	0.565604	grid
3	p_0.0056_h2_0.8741_sparse_FALSE	0.305581	0.0251017	4.29071e-34	1.35741	1.29236	1.426	0.0167972	0.0120943	0.56714	0.556429	0.57785	grid
3	p_0.01_h2_0.8741_sparse_FALSE	0.342476	0.0248406	3.05562e-43	1.40843	1.34164	1.47886	0.0216311	0.0155748	0.576127	0.565437	0.586818	grid
3	p_0.018_h2_0.8741_sparse_FALSE	0.383812	0.0254159	1.58871e-51	1.46787	1.3967	1.54303	0.0260302	0.0187422	0.583667	0.573003	0.594331	grid
3	p_0.032_h2_0.8741_sparse_FALSE	0.393624	0.0250856	1.73545e-55	1.48234	1.41139	1.55724	0.0281426	0.0202631	0.58621	0.575554	0.596866	grid
3	p_0.056_h2_0.8741_sparse_FALSE	0.379188	0.0241331	1.24414e-55	1.4611	1.39376	1.53205	0.0282121	0.0203132	0.586611	0.575948	0.597274	grid
3	p_0.1_h2_0.8741_sparse_FALSE	0.355151	0.023089	2.16631e-53	1.4264	1.36343	1.4926	0.0270069	0.0194454	0.584474	0.57381	0.595138	grid
3	p_0.18_h2_0.8741_sparse_FALSE	0.329276	0.022263	1.6937e-49	1.38996	1.33074	1.45211	0.0249329	0.0179521	0.580691	0.569997	0.591384	grid
3	p_0.32_h2_0.8741_sparse_FALSE	0.314551	0.0219502	1.41653e-46	1.36964	1.31209	1.43	0.0233815	0.0168351	0.577624	0.566921	0.588327	grid
3	p_0.56_h2_0.8741_sparse_FALSE	0.29858	0.0215096	8.22606e-44	1.34794	1.29241	1.40612	0.0219178	0.0157812	0.575348	0.564639	0.586056	grid
3	p_1_h2_0.8741_sparse_FALSE	0.288664	0.0213658	1.35517e-41	1.33464	1.28002	1.39185	0.0207445	0.0149364	0.573224	0.562509	0.583938	grid
3	p_1e.05_h2_0.1873_sparse_TRUE	0.108346	0.0261769	3.4882e-05	1.11443	1.05968	1.17431	0.0020671	0.00148835	0.538603	0.527863	0.549343	grid
3	p_1.8e.05_h2_0.1873_sparse_TRUE	0.0888116	0.0234474	0.000152052	1.09287	1.04436	1.14496	0.00168005	0.00120967	0.527634	0.51683	0.538438	grid
3	p_3.2e.05_h2_0.1873_sparse_TRUE	0.159468	0.0303161	1.43907e-07	1.17289	1.10579	1.24536	0.00323618	0.00233011	0.53629	0.525448	0.547133	grid
3	p_5.6e.05_h2_0.1873_sparse_TRUE	0.114462	0.0208413	3.97278e-08	1.12127	1.07665	1.16831	0.00348125	0.00250656	0.534236	0.5235	0.544972	grid
3	p_1e.04_h2_0.1873_sparse_TRUE	0.172736	0.0415102	3.16447e-05	1.18855	1.09592	1.2896	0.00195927	0.00141071	0.522085	0.511371	0.532799	grid
3	p_0.00018_h2_0.1873_sparse_TRUE	0.122359	0.0202037	1.39318e-09	1.13016	1.08629	1.17583	0.00409893	0.0029513	0.543826	0.53316	0.554492	grid
3	p_0.00032_h2_0.1873_sparse_TRUE	0.244673	0.0254907	8.11117e-22	1.2772	1.21505	1.34274	0.0103949	0.00748448	0.550744	0.539999	0.561489	grid
3	p_0.00056_h2_0.1873_sparse_TRUE	0.210737	0.0246434	1.21538e-17	1.23459	1.17644	1.29576	0.00822683	0.00592346	0.546571	0.535835	0.557308	grid
3	p_0.001_h2_0.1873_sparse_TRUE	0.248999	0.0250982	3.37435e-23	1.28274	1.22125	1.34752	0.0111009	0.00799283	0.553541	0.542786	0.564297	grid
3	p_0.0018_h2_0.1873_sparse_TRUE	0.335583	0.0255221	1.72989e-39	1.39876	1.33064	1.47066	0.0196228	0.0141287	0.571265	0.560594	0.581936	grid
3	p_0.0032_h2_0.1873_sparse_TRUE	0.366517	0.0263192	4.41455e-44	1.4427	1.37032	1.51925	0.0220651	0.0158872	0.576042	0.565396	0.586689	grid
3	p_0.0056_h2_0.1873_sparse_TRUE	0.425107	0.0268455	1.77571e-56	1.52975	1.45153	1.61262	0.028658	0.0206343	0.587412	0.576807	0.598017	grid
3	p_0.01_h2_0.1873_sparse_TRUE	0.442424	0.0273568	7.90137e-59	1.55647	1.47541	1.64244	0.0299088	0.0215349	0.589198	0.578597	0.5998	grid
3	p_0.018_h2_0.1873_sparse_TRUE	0.459502	0.0269714	4.39365e-65	1.58329	1.50196	1.66947	0.0332634	0.0239502	0.594133	0.583545	0.60472	grid
3	p_0.032_h2_0.1873_sparse_TRUE	0.441773	0.0258638	2.0655e-65	1.55546	1.47877	1.63657	0.0334288	0.0240693	0.594388	0.583792	0.604983	grid
3	p_0.056_h2_0.1873_sparse_TRUE	0.412969	0.024814	3.42511e-62	1.5113	1.43973	1.58682	0.0316956	0.0228214	0.591668	0.58106	0.602275	grid
3	p_0.1_h2_0.1873_sparse_TRUE	0.385153	0.0238061	7.12253e-59	1.46984	1.40299	1.54023	0.0299161	0.0215402	0.588407	0.577787	0.599026	grid
3	p_0.18_h2_0.1873_sparse_TRUE	0.361935	0.0232381	1.07528e-54	1.43611	1.37231	1.5032	0.0276906	0.0199377	0.584487	0.573852	0.595123	grid
3	p_0.32_h2_0.1873_sparse_TRUE	0.348283	0.023006	8.9848e-52	1.41663	1.35431	1.48213	0.0261367	0.0188189	0.581775	0.571133	0.592416	grid
3	p_0.56_h2_0.1873_sparse_TRUE	0.337626	0.0228099	1.42719e-49	1.40162	1.34047	1.46585	0.0249667	0.0179765	0.579593	0.568947	0.59024	grid
3	p_1_h2_0.1873_sparse_TRUE	0.311157	0.0219293	1.07033e-45	1.365	1.3077	1.42509	0.022912	0.016497	0.576712	0.566028	0.587396	grid
3	p_1e.05_h2_0.437_sparse_TRUE	0.13989	0.0264317	1.20645e-07	1.15015	1.09269	1.21202	0.00331543	0.00238717	0.538785	0.528001	0.549569	grid
3	p_1.8e.05_h2_0.437_sparse_TRUE	0.109117	0.0215064	3.90167e-07	1.11529	1.06978	1.16391	0.00305181	0.00219736	0.53721	0.526393	0.548027	grid
3	p_3.2e.05_h2_0.437_sparse_TRUE	0.0975278	0.0256079	0.000139809	1.10244	1.04935	1.16026	0.00173081	0.00124622	0.534015	0.523246	0.544783	grid
3	p_5.6e.05_h2_0.437_sparse_TRUE	0.118713	0.0256682	3.74798e-06	1.12605	1.07158	1.18508	0.00255996	0.00184322	0.537495	0.52672	0.548271	grid
3	p_1e.04_h2_0.437_sparse_TRUE	0.0501729	0.0327058	0.125013	1.05145	0.986112	1.12102	0.000263234	0.000189533	0.513426	0.502717	0.524136	grid
3	p_0.00018_h2_0.437_sparse_TRUE	0.0607167	0.0227498	0.00761037	1.0626	1.01639	1.11121	0.000803892	0.000578816	0.514909	0.504081	0.525737	grid
3	p_0.00032_h2_0.437_sparse_TRUE	0.0669978	0.0211807	0.00156066	1.06929	1.0258	1.11462	0.00111899	0.00080569	0.519927	0.509184	0.530669	grid
3	p_0.00056_h2_0.437_sparse_TRUE	0.0740208	0.0265816	0.00535839	1.07683	1.02218	1.13444	0.000868797	0.000625549	0.516617	0.505807	0.527426	grid
3	p_0.001_h2_0.437_sparse_TRUE	0.226013	0.0272847	1.19601e-16	1.25359	1.1884	1.32256	0.0077359	0.00556999	0.543569	0.532804	0.554335	grid
3	p_0.0018_h2_0.437_sparse_TRUE	0.22942	0.0252536	1.0406e-19	1.25787	1.1972	1.32179	0.00929961	0.00669589	0.550303	0.539573	0.561033	grid
3	p_0.0032_h2_0.437_sparse_TRUE	0.290071	0.0244721	2.07348e-32	1.33652	1.27404	1.40232	0.0159182	0.0114613	0.566125	0.555436	0.576814	grid
3	p_0.0056_h2_0.437_sparse_TRUE	0.351982	0.0255954	4.97123e-43	1.42188	1.35246	1.4952	0.0215208	0.0154954	0.576336	0.565655	0.587017	grid
3	p_0.01_h2_0.437_sparse_TRUE	0.389461	0.0259789	8.35051e-51	1.47618	1.40307	1.55349	0.0256434	0.0184637	0.582433	0.571788	0.593077	grid
3	p_0.018_h2_0.437_sparse_TRUE	0.429436	0.0263323	8.61386e-60	1.53639	1.4593	1.61799	0.0304447	0.0219207	0.590144	0.579528	0.600761	grid
3	p_0.032_h2_0.437_sparse_TRUE	0.430537	0.0257505	9.44125e-63	1.53808	1.46257	1.61792	0.0320284	0.023061	0.592488	0.581881	0.603094	grid
3	p_0.056_h2_0.437_sparse_TRUE	0.413529	0.0249053	6.51348e-62	1.51215	1.44028	1.588	0.0315664	0.0227284	0.591677	0.581067	0.602287	grid
3	p_0.1_h2_0.437_sparse_TRUE	0.392218	0.0240124	5.65371e-60	1.48026	1.41237	1.55178	0.0305217	0.0219762	0.589813	0.579195	0.600431	grid
3	p_0.18_h2_0.437_sparse_TRUE	0.369278	0.02339	3.77071e-56	1.44669	1.38202	1.51473	0.0284717	0.0205001	0.586359	0.57573	0.596988	grid
3	p_0.32_h2_0.437_sparse_TRUE	0.347341	0.0228128	2.3879e-52	1.4153	1.35355	1.48018	0.0264471	0.0190424	0.582678	0.572035	0.593321	grid
3	p_0.56_h2_0.437_sparse_TRUE	0.337174	0.0226347	3.48049e-50	1.40098	1.34032	1.46469	0.0252943	0.0182123	0.580493	0.569848	0.591138	grid
3	p_1_h2_0.437_sparse_TRUE	0.301639	0.0215479	1.59118e-44	1.35207	1.29628	1.41053	0.0222946	0.0160525	0.575759	0.565061	0.586457	grid
3	p_1e.05_h2_0.6243_sparse_TRUE	0.0674377	0.0253412	0.00778652	1.06976	1.01856	1.12503	0.000820531	0.000590796	0.521794	0.510985	0.532604	grid
3	p_1.8e.05_h2_0.6243_sparse_TRUE	0.093319	0.024799	0.000167881	1.09781	1.04649	1.15342	0.00167796	0.00120816	0.534487	0.523705	0.545269	grid
3	p_3.2e.05_h2_0.6243_sparse_TRUE	0.096795	0.025302	0.000130458	1.10163	1.04928	1.1588	0.00175664	0.00126481	0.536115	0.525338	0.546891	grid
3	p_5.6e.05_h2_0.6243_sparse_TRUE	0.0936588	0.0247921	0.000158236	1.09819	1.04685	1.15378	0.00169026	0.00121702	0.53196	0.521157	0.542763	grid
3	p_1e.04_h2_0.6243_sparse_TRUE	0.125511	0.0232077	6.36793e-08	1.13373	1.08378	1.18703	0.00344294	0.00247898	0.537209	0.526386	0.548031	grid
3	p_0.00018_h2_0.6243_sparse_TRUE	0.132161	0.0259662	3.5856e-07	1.14129	1.08498	1.20126	0.00298446	0.00214886	0.531419	0.520642	0.542196	grid
3	p_0.00032_h2_0.6243_sparse_TRUE	0.152543	0.0248415	8.21857e-10	1.16479	1.10964	1.22315	0.0043123	0.00310493	0.536095	0.52532	0.546869	grid
3	p_0.00056_h2_0.6243_sparse_TRUE	0.0427826	0.0210037	0.0416598	1.04371	1.00163	1.0876	0.000464981	0.000334794	0.511269	0.500456	0.522081	grid
3	p_0.001_h2_0.6243_sparse_TRUE	0.15153	0.0232097	6.63395e-11	1.16361	1.11192	1.21783	0.00479382	0.00345163	0.533053	0.522257	0.54385	grid
3	p_0.0018_h2_0.6243_sparse_TRUE	0.129161	0.0216117	2.28027e-09	1.13787	1.09072	1.18716	0.00401051	0.00288764	0.531185	0.520365	0.542005	grid
3	p_0.0032_h2_0.6243_sparse_TRUE	0.26652	0.0245569	1.92617e-27	1.30541	1.24417	1.3699	0.0133191	0.00959	0.560936	0.550244	0.571628	grid
3	p_0.0056_h2_0.6243_sparse_TRUE	0.298879	0.0252779	2.94461e-32	1.34835	1.28329	1.41697	0.0158377	0.0114034	0.565483	0.55477	0.576196	grid
3	p_0.01_h2_0.6243_sparse_TRUE	0.372114	0.0258075	3.9387e-47	1.4508	1.37939	1.52625	0.0236898	0.0170571	0.578989	0.568328	0.589649	grid
3	p_0.018_h2_0.6243_sparse_TRUE	0.410855	0.0261198	9.47401e-56	1.50811	1.43302	1.58753	0.0282858	0.0203663	0.586784	0.576149	0.59742	grid
3	p_0.032_h2_0.6243_sparse_TRUE	0.414951	0.0257851	2.87155e-58	1.5143	1.43985	1.593	0.0296255	0.0213309	0.589095	0.57847	0.59972	grid
3	p_0.056_h2_0.6243_sparse_TRUE	0.408063	0.0249653	4.70455e-60	1.5039	1.43226	1.57952	0.0305779	0.0220166	0.59032	0.579697	0.600944	grid
3	p_0.1_h2_0.6243_sparse_TRUE	0.387219	0.0241187	5.29434e-58	1.47288	1.40503	1.54436	0.0294697	0.0212187	0.588513	0.577887	0.59914	grid
3	p_0.18_h2_0.6243_sparse_TRUE	0.365118	0.0233942	6.50524e-55	1.44068	1.37627	1.50845	0.0278129	0.0200258	0.585138	0.574496	0.59578	grid
3	p_0.32_h2_0.6243_sparse_TRUE	0.349567	0.0229188	1.58657e-52	1.41845	1.35629	1.48379	0.0265418	0.0191105	0.583006	0.57236	0.593653	grid
3	p_0.56_h2_0.6243_sparse_TRUE	0.334135	0.0225612	1.25877e-49	1.39673	1.33645	1.46003	0.0249948	0.0179967	0.580148	0.569494	0.590801	grid
3	p_1_h2_0.6243_sparse_TRUE	0.294909	0.021432	4.42261e-43	1.343	1.28787	1.40075	0.0215294	0.0155016	0.574329	0.56362	0.585039	grid
3	p_1e.05_h2_0.8741_sparse_TRUE	0.169034	0.028028	1.63045e-09	1.18416	1.12092	1.25111	0.00408723	0.00294287	0.530618	0.519872	0.541363	grid
3	p_1.8e.05_h2_0.8741_sparse_TRUE	0.173774	0.0266599	7.11675e-11	1.18979	1.12996	1.25448	0.00515932	0.0037148	0.54867	0.537919	0.559422	grid
3	p_3.2e.05_h2_0.8741_sparse_TRUE	0.0418943	0.0219616	0.0564409	1.04278	0.999219	1.0891	0.000414497	0.000298445	0.51322	0.502427	0.524014	grid
3	p_5.6e.05_h2_0.8741_sparse_TRUE	0.109068	0.0258725	2.49105e-05	1.11524	1.06097	1.17431	0.00213069	0.00153414	0.53746	0.526672	0.548249	grid
3	p_1e.04_h2_0.8741_sparse_TRUE	0.13922	0.0264178	1.36468e-07	1.14938	1.09231	1.21157	0.0033893	0.00244035	0.544881	0.53414	0.555622	grid
3	p_0.00018_h2_0.8741_sparse_TRUE	0.12754	0.0256945	6.91633e-07	1.13603	1.08058	1.19511	0.00284399	0.00204772	0.53169	0.520828	0.542551	grid
3	p_0.00032_h2_0.8741_sparse_TRUE	0.148253	0.0280943	1.31338e-07	1.15981	1.09783	1.22565	0.00315739	0.00227337	0.532091	0.521303	0.542879	grid
3	p_0.00056_h2_0.8741_sparse_TRUE	0.0436767	0.0174118	0.0121263	1.04464	1.00956	1.08088	0.000702653	0.000505922	0.51531	0.504574	0.526046	grid
3	p_0.001_h2_0.8741_sparse_TRUE	0.11118	0.0243729	5.07579e-06	1.1176	1.06549	1.17232	0.00233422	0.00168068	0.525065	0.514273	0.535857	grid
3	p_0.0018_h2_0.8741_sparse_TRUE	0.174143	0.0265301	5.2391e-11	1.19023	1.12996	1.25381	0.0048323	0.00347934	0.537915	0.527195	0.548635	grid
3	p_0.0032_h2_0.8741_sparse_TRUE	0.225599	0.0237057	1.78827e-21	1.25307	1.19626	1.31276	0.0102175	0.0073568	0.553689	0.542971	0.564407	grid
3	p_0.0056_h2_0.8741_sparse_TRUE	0.275814	0.0248537	1.29002e-28	1.3176	1.25506	1.3835	0.0139275	0.0100281	0.561111	0.550393	0.571829	grid
3	p_0.01_h2_0.8741_sparse_TRUE	0.332241	0.0248495	9.03926e-41	1.39409	1.32795	1.46382	0.0203148	0.014627	0.573798	0.563095	0.5845	grid
3	p_0.018_h2_0.8741_sparse_TRUE	0.379836	0.0258331	6.12382e-49	1.46205	1.39002	1.53817	0.0246551	0.0177521	0.58115	0.570487	0.591814	grid
3	p_0.032_h2_0.8741_sparse_TRUE	0.396824	0.0255322	1.79924e-54	1.48709	1.41468	1.5636	0.0276019	0.0198739	0.585913	0.57527	0.596555	grid
3	p_0.056_h2_0.8741_sparse_TRUE	0.398689	0.0250484	4.84819e-57	1.48987	1.41866	1.56504	0.0289616	0.0208529	0.58784	0.577208	0.598472	grid
3	p_0.1_h2_0.8741_sparse_TRUE	0.382204	0.0241311	1.68414e-56	1.46551	1.39797	1.53667	0.0286678	0.0206413	0.587251	0.576611	0.59789	grid
3	p_0.18_h2_0.8741_sparse_TRUE	0.364117	0.023438	2.00095e-54	1.43924	1.37477	1.50707	0.0275588	0.0198428	0.585162	0.574517	0.595806	grid
3	p_0.32_h2_0.8741_sparse_TRUE	0.346404	0.0228053	4.14151e-52	1.41397	1.3523	1.47877	0.0263228	0.0189529	0.582769	0.57212	0.593417	grid
3	p_0.56_h2_0.8741_sparse_TRUE	0.333948	0.0226797	4.4862e-49	1.39647	1.33589	1.4601	0.0247044	0.0177876	0.57979	0.569131	0.590448	grid
3	p_1_h2_0.8741_sparse_TRUE	0.288659	0.0212727	6.07755e-42	1.33464	1.28024	1.39159	0.0209287	0.015069	0.573529	0.562814	0.584243	grid
4	p_1e.05_h2_0.1873_sparse_FALSE	0.184601	0.0263897	2.64916e-12	1.20274	1.14252	1.26706	0.0057393	0.0041324	0.54497	0.534146	0.555794	grid
4	p_1.8e.05_h2_0.1873_sparse_FALSE	0.107116	0.0284176	0.000163669	1.11306	1.0535	1.17772	0.00166757	0.00120068	0.528167	0.517353	0.538981	grid
4	p_3.2e.05_h2_0.1873_sparse_FALSE	0.0894164	0.0246584	0.000287625	1.09354	1.04261	1.14849	0.00154454	0.0011121	0.527347	0.516544	0.538151	grid
4	p_5.6e.05_h2_0.1873_sparse_FALSE	0.10954	0.0251019	1.27813e-05	1.11576	1.06271	1.17264	0.002223	0.0016006	0.529834	0.519051	0.540617	grid
4	p_1e.04_h2_0.1873_sparse_FALSE	0.176173	0.0248985	1.48772e-12	1.19264	1.13621	1.25271	0.00586021	0.00421946	0.545368	0.534612	0.556124	grid
4	p_0.00018_h2_0.1873_sparse_FALSE	0.240497	0.0275955	2.90501e-18	1.27188	1.20512	1.34281	0.0087027	0.0062661	0.551158	0.540421	0.561895	grid
4	p_0.00032_h2_0.1873_sparse_FALSE	0.153508	0.0241263	1.98278e-10	1.16592	1.11212	1.22244	0.00455187	0.00327743	0.533679	0.522924	0.544433	grid
4	p_0.00056_h2_0.1873_sparse_FALSE	0.204878	0.0238661	9.12274e-18	1.22738	1.17136	1.28624	0.00830668	0.00598096	0.546121	0.535349	0.556892	grid
4	p_0.001_h2_0.1873_sparse_FALSE	0.27268	0.0259352	7.45641e-26	1.31348	1.24848	1.3821	0.0124958	0.00899718	0.557438	0.546742	0.568135	grid
4	p_0.0018_h2_0.1873_sparse_FALSE	0.286502	0.02517	5.10191e-30	1.33176	1.26776	1.39924	0.0146655	0.0105594	0.561935	0.551231	0.572639	grid
4	p_0.0032_h2_0.1873_sparse_FALSE	0.353567	0.0267069	5.23741e-40	1.42414	1.35165	1.50084	0.019916	0.0143399	0.572054	0.561392	0.582716	grid
4	p_0.0056_h2_0.1873_sparse_FALSE	0.4049	0.0272341	5.36572e-50	1.49915	1.4214	1.58155	0.0252078	0.0181501	0.581071	0.570444	0.591698	grid
4	p_0.01_h2_0.1873_sparse_FALSE	0.435268	0.0274354	1.10392e-56	1.54538	1.46466	1.63098	0.0287654	0.0207116	0.586737	0.576119	0.597354	grid
4	p_0.018_h2_0.1873_sparse_FALSE	0.433826	0.0265454	4.89717e-60	1.54315	1.4651	1.62578	0.0305593	0.0220032	0.589318	0.5787	0.599936	grid
4	p_0.032_h2_0.1873_sparse_FALSE	0.410331	0.0251974	1.26761e-59	1.50732	1.43486	1.58383	0.0303318	0.0218395	0.588859	0.578236	0.599482	grid
4	p_0.056_h2_0.1873_sparse_FALSE	0.38006	0.0240158	2.07655e-56	1.46237	1.39529	1.53303	0.0286091	0.020599	0.585933	0.575301	0.596565	grid
4	p_0.1_h2_0.1873_sparse_FALSE	0.351533	0.0230811	2.22558e-52	1.42124	1.35852	1.48718	0.0264534	0.0190469	0.58235	0.571705	0.592995	grid
4	p_0.18_h2_0.1873_sparse_FALSE	0.327461	0.0223621	1.48065e-48	1.38744	1.32807	1.44975	0.0244188	0.0175819	0.578815	0.568153	0.589477	grid
4	p_0.32_h2_0.1873_sparse_FALSE	0.311797	0.0220423	1.99449e-45	1.36588	1.30824	1.42632	0.0227571	0.0163855	0.576247	0.565571	0.586922	grid
4	p_0.56_h2_0.1873_sparse_FALSE	0.30266	0.0218321	1.0606e-43	1.35345	1.29687	1.41276	0.0218419	0.0157266	0.574688	0.564012	0.585365	grid
4	p_1_h2_0.1873_sparse_FALSE	0.296722	0.0218633	5.89156e-42	1.34544	1.28912	1.40448	0.0209206	0.0150632	0.573335	0.562649	0.584021	grid
4	p_1e.05_h2_0.437_sparse_FALSE	0.102614	0.0253533	5.17955e-05	1.10806	1.05534	1.16575	0.0019811	0.00142643	0.540625	0.529848	0.551402	grid
4	p_1.8e.05_h2_0.437_sparse_FALSE	0.0942403	0.0255986	0.000231896	1.09882	1.04575	1.15621	0.00159343	0.0011473	0.528462	0.517659	0.539264	grid
4	p_3.2e.05_h2_0.437_sparse_FALSE	0.0367792	0.018844	0.0509649	1.03746	1.00005	1.07674	0.000431367	0.000310592	0.510888	0.500098	0.521678	grid
4	p_5.6e.05_h2_0.437_sparse_FALSE	0.0975957	0.0243683	6.20091e-05	1.10252	1.05182	1.15732	0.00190158	0.00136917	0.531831	0.521052	0.542611	grid
4	p_1e.04_h2_0.437_sparse_FALSE	0.0680442	0.0228484	0.00290072	1.07041	1.02374	1.11968	0.00100616	0.00072445	0.517231	0.50641	0.528051	grid
4	p_0.00018_h2_0.437_sparse_FALSE	0.0177447	0.0197939	0.37	1.0179	0.979183	1.05819	9.0051e-05	6.48383e-05	0.503867	0.493111	0.514622	grid
4	p_0.00032_h2_0.437_sparse_FALSE	0.0601221	0.0167803	0.000339797	1.06197	1.02757	1.09745	0.00143147	0.00103069	0.525129	0.514478	0.53578	grid
4	p_0.00056_h2_0.437_sparse_FALSE	0.130374	0.0276492	2.41359e-06	1.13925	1.07919	1.20274	0.00249283	0.00179488	0.524842	0.514074	0.535611	grid
4	p_0.001_h2_0.437_sparse_FALSE	0.0986181	0.0219732	7.18604e-06	1.10364	1.05715	1.15225	0.00225869	0.0016263	0.524551	0.51375	0.535352	grid
4	p_0.0018_h2_0.437_sparse_FALSE	0.218204	0.0240495	1.15658e-19	1.24384	1.18664	1.30396	0.00927576	0.00667871	0.550386	0.539672	0.561099	grid
4	p_0.0032_h2_0.437_sparse_FALSE	0.305078	0.0246917	4.55154e-35	1.35673	1.29275	1.42414	0.0173011	0.0124571	0.567172	0.55648	0.577865	grid
4	p_0.0056_h2_0.437_sparse_FALSE	0.33863	0.0251627	2.77751e-41	1.40302	1.33564	1.47412	0.0205932	0.0148274	0.573611	0.562961	0.584261	grid
4	p_0.01_h2_0.437_sparse_FALSE	0.373619	0.0256524	4.7132e-48	1.45298	1.38189	1.52809	0.0241778	0.0174084	0.580086	0.569444	0.590729	grid
4	p_0.018_h2_0.437_sparse_FALSE	0.394574	0.0257946	8.03232e-53	1.48375	1.41077	1.56089	0.0267158	0.0192358	0.584013	0.573385	0.594641	grid
4	p_0.032_h2_0.437_sparse_FALSE	0.393325	0.0249716	6.77564e-56	1.4819	1.41128	1.55643	0.0283492	0.0204119	0.586581	0.575951	0.597212	grid
4	p_0.056_h2_0.437_sparse_FALSE	0.372321	0.0239349	1.45818e-54	1.4511	1.38475	1.52097	0.0276292	0.0198935	0.585093	0.574452	0.595733	grid
4	p_0.1_h2_0.437_sparse_FALSE	0.346503	0.0229768	2.17436e-51	1.41411	1.35198	1.47941	0.0259318	0.0186713	0.582153	0.571499	0.592806	grid
4	p_0.18_h2_0.437_sparse_FALSE	0.322312	0.0221936	8.69428e-48	1.38032	1.32169	1.44183	0.0240184	0.0172937	0.578728	0.56806	0.589397	grid
4	p_0.32_h2_0.437_sparse_FALSE	0.307866	0.0219093	7.503e-45	1.36052	1.30345	1.42035	0.0224563	0.0161689	0.575967	0.565293	0.586641	grid
4	p_0.56_h2_0.437_sparse_FALSE	0.295753	0.0216244	1.39686e-42	1.34414	1.28847	1.40246	0.0212546	0.0153037	0.57397	0.563283	0.584656	grid
4	p_1_h2_0.437_sparse_FALSE	0.287369	0.0214935	9.05117e-41	1.33292	1.27804	1.39039	0.0202984	0.0146152	0.572316	0.561618	0.583014	grid
4	p_1e.05_h2_0.6243_sparse_FALSE	0.0700048	0.02429	0.00395112	1.07251	1.02336	1.12569	0.000970796	0.00069899	0.523576	0.512807	0.534345	grid
4	p_1.8e.05_h2_0.6243_sparse_FALSE	0.129107	0.0258746	6.04687e-07	1.13781	1.08227	1.19787	0.00297187	0.0021398	0.539448	0.528591	0.550306	grid
4	p_3.2e.05_h2_0.6243_sparse_FALSE	0.0570688	0.024655	0.0206299	1.05873	1.00948	1.11202	0.000620654	0.000446882	0.518808	0.508	0.529616	grid
4	p_5.6e.05_h2_0.6243_sparse_FALSE	0.0777052	0.0241457	0.0012901	1.0808	1.03147	1.13394	0.00120878	0.000870344	0.523561	0.512715	0.534407	grid
4	p_1e.04_h2_0.6243_sparse_FALSE	0.120931	0.0279207	1.48288e-05	1.12855	1.0692	1.19294	0.00221924	0.00159789	0.531941	0.521102	0.542779	grid
4	p_0.00018_h2_0.6243_sparse_FALSE	0.125684	0.0338482	0.000204687	1.13392	1.06133	1.21194	0.00155839	0.00112207	0.525621	0.514886	0.536356	grid
4	p_0.00032_h2_0.6243_sparse_FALSE	0.208176	0.0246914	3.42407e-17	1.23143	1.17351	1.29279	0.0082361	0.00593014	0.552517	0.541768	0.563267	grid
4	p_0.00056_h2_0.6243_sparse_FALSE	0.174907	0.0263715	3.30269e-11	1.19113	1.13131	1.25453	0.00501286	0.00360934	0.539372	0.528584	0.55016	grid
4	p_0.001_h2_0.6243_sparse_FALSE	0.154416	0.0231542	2.57473e-11	1.16698	1.11524	1.22121	0.00499517	0.00359661	0.536233	0.525479	0.546987	grid
4	p_0.0018_h2_0.6243_sparse_FALSE	0.194229	0.02365	2.16336e-16	1.21437	1.15943	1.27206	0.00758899	0.0054642	0.543869	0.533124	0.554613	grid
4	p_0.0032_h2_0.6243_sparse_FALSE	0.293119	0.0246073	1.02664e-32	1.3406	1.27759	1.40698	0.0160752	0.0115744	0.56423	0.553558	0.574901	grid
4	p_0.0056_h2_0.6243_sparse_FALSE	0.29414	0.0246289	7.07523e-33	1.34197	1.27884	1.40847	0.0161653	0.0116393	0.565192	0.554491	0.575893	grid
4	p_0.01_h2_0.6243_sparse_FALSE	0.353613	0.025304	2.22899e-44	1.4242	1.35544	1.49679	0.0222327	0.016008	0.57681	0.566149	0.587471	grid
4	p_0.018_h2_0.6243_sparse_FALSE	0.368769	0.0254271	1.15935e-47	1.44595	1.37581	1.52002	0.0239753	0.0172626	0.57943	0.568776	0.590084	grid
4	p_0.032_h2_0.6243_sparse_FALSE	0.376795	0.024815	4.5005e-52	1.45761	1.38857	1.53043	0.0263141	0.0189466	0.583755	0.57312	0.59439	grid
4	p_0.056_h2_0.6243_sparse_FALSE	0.357421	0.0236859	1.88423e-51	1.42964	1.36493	1.49774	0.0259747	0.0187023	0.582925	0.572275	0.593575	grid
4	p_0.1_h2_0.6243_sparse_FALSE	0.341018	0.0229082	4.04371e-50	1.40638	1.34477	1.47112	0.0252602	0.0181878	0.581194	0.57054	0.591848	grid
4	p_0.18_h2_0.6243_sparse_FALSE	0.3167	0.0221589	2.4464e-46	1.37259	1.31438	1.43366	0.0232481	0.016739	0.5778	0.567129	0.588471	grid
4	p_0.32_h2_0.6243_sparse_FALSE	0.301345	0.02184	2.62498e-43	1.35168	1.29515	1.41092	0.0216427	0.0155831	0.574836	0.564153	0.585518	grid
4	p_0.56_h2_0.6243_sparse_FALSE	0.28853	0.0214751	3.74157e-41	1.33446	1.27957	1.39196	0.0205034	0.0147628	0.572656	0.561959	0.583352	grid
4	p_1_h2_0.6243_sparse_FALSE	0.280688	0.0214221	3.17597e-39	1.32404	1.2697	1.38094	0.019485	0.0140295	0.570851	0.560149	0.581554	grid
4	p_1e.05_h2_0.8741_sparse_FALSE	0.144898	0.0264045	4.07369e-08	1.15592	1.0977	1.21741	0.00339156	0.00244199	0.529827	0.519031	0.540623	grid
4	p_1.8e.05_h2_0.8741_sparse_FALSE	0.0879055	0.0255793	0.000589099	1.09188	1.03929	1.14901	0.00139463	0.00100416	0.529824	0.519001	0.540647	grid
4	p_3.2e.05_h2_0.8741_sparse_FALSE	0.0978294	0.0251265	9.88162e-05	1.10277	1.05068	1.15954	0.00181573	0.00130735	0.536533	0.525794	0.547271	grid
4	p_5.6e.05_h2_0.8741_sparse_FALSE	0.106574	0.0253065	2.53864e-05	1.11246	1.05946	1.17004	0.00212139	0.00152744	0.535563	0.524747	0.546379	grid
4	p_1e.04_h2_0.8741_sparse_FALSE	0.12786	0.0295818	1.54439e-05	1.13639	1.07325	1.2053	0.00222126	0.00159935	0.535137	0.524342	0.545931	grid
4	p_0.00018_h2_0.8741_sparse_FALSE	0.0760521	0.0240642	0.00157561	1.07902	1.02964	1.13152	0.00114248	0.000822604	0.517737	0.506956	0.528518	grid
4	p_0.00032_h2_0.8741_sparse_FALSE	0.0734873	0.0268015	0.00610831	1.07625	1.02127	1.13442	0.00084595	0.000609099	0.51452	0.503772	0.525269	grid
4	p_0.00056_h2_0.8741_sparse_FALSE	0.11863	0.0233804	3.89747e-07	1.12595	1.0756	1.17884	0.00290104	0.0020888	0.528637	0.517884	0.53939	grid
4	p_0.001_h2_0.8741_sparse_FALSE	0.0825925	0.0224559	0.000235088	1.0861	1.03934	1.13498	0.00151423	0.00109027	0.520404	0.509612	0.531197	grid
4	p_0.0018_h2_0.8741_sparse_FALSE	0.16078	0.0233348	5.57358e-12	1.17443	1.12196	1.22944	0.005327	0.00383553	0.539461	0.52872	0.550202	grid
4	p_0.0032_h2_0.8741_sparse_FALSE	0.23537	0.0247419	1.85232e-21	1.26538	1.20556	1.32835	0.0102113	0.00735234	0.55367	0.542974	0.564365	grid
4	p_0.0056_h2_0.8741_sparse_FALSE	0.302535	0.0249777	9.09907e-34	1.35329	1.28875	1.42132	0.0166276	0.0119722	0.566399	0.555702	0.577096	grid
4	p_0.01_h2_0.8741_sparse_FALSE	0.323376	0.0246392	2.38532e-39	1.38178	1.31677	1.4503	0.0195729	0.0140929	0.572565	0.561877	0.583252	grid
4	p_0.018_h2_0.8741_sparse_FALSE	0.354944	0.0251337	2.76894e-45	1.4261	1.3577	1.49828	0.0227138	0.0163544	0.578202	0.567551	0.588853	grid
4	p_0.032_h2_0.8741_sparse_FALSE	0.361961	0.0248186	3.53837e-48	1.43614	1.3681	1.5079	0.0242463	0.0174578	0.580235	0.569582	0.590889	grid
4	p_0.056_h2_0.8741_sparse_FALSE	0.347796	0.02388	4.73776e-48	1.41594	1.35134	1.48395	0.0241692	0.0174022	0.580328	0.569669	0.590987	grid
4	p_0.1_h2_0.8741_sparse_FALSE	0.333279	0.0229731	1.08776e-47	1.39554	1.33423	1.45996	0.0239712	0.0172597	0.579497	0.568829	0.590166	grid
4	p_0.18_h2_0.8741_sparse_FALSE	0.310021	0.0221448	1.56459e-44	1.36345	1.30566	1.42407	0.0222939	0.016052	0.576216	0.56553	0.586902	grid
4	p_0.32_h2_0.8741_sparse_FALSE	0.29591	0.0218487	8.64405e-42	1.34435	1.28811	1.4033	0.0208405	0.0150056	0.573428	0.56273	0.584127	grid
4	p_0.56_h2_0.8741_sparse_FALSE	0.280438	0.0214387	4.23243e-39	1.32371	1.26934	1.38064	0.0194239	0.0139856	0.570977	0.56027	0.581684	grid
4	p_1_h2_0.8741_sparse_FALSE	0.273518	0.0213135	1.06987e-37	1.31458	1.2609	1.37078	0.0186845	0.0134532	0.569611	0.558899	0.580323	grid
4	p_1e.05_h2_0.1873_sparse_TRUE	0.0998127	0.0256161	9.75967e-05	1.10496	1.05177	1.16298	0.00181812	0.00130908	0.535097	0.524316	0.545877	grid
4	p_1.8e.05_h2_0.1873_sparse_TRUE	0.0726009	0.0227914	0.00144525	1.0753	1.02882	1.12504	0.00117626	0.000846929	0.521946	0.511127	0.532765	grid
4	p_3.2e.05_h2_0.1873_sparse_TRUE	0.120103	0.0296754	5.18265e-05	1.12761	1.06439	1.19574	0.00189315	0.0013631	0.526295	0.515414	0.537175	grid
4	p_5.6e.05_h2_0.1873_sparse_TRUE	0.0829288	0.0205447	5.4255e-05	1.08646	1.04381	1.13136	0.00186232	0.0013409	0.524853	0.514089	0.535617	grid
4	p_1e.04_h2_0.1873_sparse_TRUE	0.196174	0.0417541	2.62307e-06	1.21674	1.12139	1.32083	0.00250169	0.00180126	0.5265	0.515757	0.537243	grid
4	p_0.00018_h2_0.1873_sparse_TRUE	0.102825	0.0200881	3.07614e-07	1.1083	1.06551	1.15282	0.00292775	0.00210803	0.538366	0.527682	0.54905	grid
4	p_0.00032_h2_0.1873_sparse_TRUE	0.242153	0.0256563	3.78708e-21	1.27399	1.2116	1.3398	0.0100563	0.00724068	0.548846	0.538073	0.55962	grid
4	p_0.00056_h2_0.1873_sparse_TRUE	0.193767	0.0245998	3.35948e-15	1.21381	1.15674	1.27384	0.00697657	0.00502326	0.542277	0.531524	0.55303	grid
4	p_0.001_h2_0.1873_sparse_TRUE	0.235766	0.0251554	7.09123e-21	1.26588	1.20506	1.32995	0.0098987	0.00712724	0.55008	0.539327	0.560833	grid
4	p_0.0018_h2_0.1873_sparse_TRUE	0.331858	0.0256768	3.27784e-38	1.39356	1.32529	1.46564	0.0189665	0.0136562	0.568891	0.55818	0.579602	grid
4	p_0.0032_h2_0.1873_sparse_TRUE	0.350849	0.0263699	2.16744e-40	1.42027	1.34887	1.49578	0.0201184	0.0144856	0.571622	0.560958	0.582286	grid
4	p_0.0056_h2_0.1873_sparse_TRUE	0.398743	0.0268022	4.63243e-50	1.48995	1.41387	1.57051	0.0252342	0.0181691	0.581327	0.570706	0.591949	grid
4	p_0.01_h2_0.1873_sparse_TRUE	0.41667	0.0272749	1.0937e-52	1.5169	1.43812	1.60041	0.0266348	0.0191775	0.583607	0.572987	0.594227	grid
4	p_0.018_h2_0.1873_sparse_TRUE	0.430535	0.0268498	7.28515e-58	1.53808	1.45942	1.62141	0.029393	0.0211635	0.587995	0.577386	0.598605	grid
4	p_0.032_h2_0.1873_sparse_TRUE	0.416699	0.0257853	9.60549e-59	1.51695	1.44236	1.59579	0.0298618	0.021501	0.588423	0.577805	0.599041	grid
4	p_0.056_h2_0.1873_sparse_TRUE	0.388776	0.0247354	1.14983e-55	1.47517	1.40552	1.54864	0.0282098	0.0203115	0.585779	0.575155	0.596403	grid
4	p_0.1_h2_0.1873_sparse_TRUE	0.361692	0.0237136	1.58423e-52	1.43576	1.3707	1.50423	0.0265298	0.0191019	0.582774	0.572148	0.593399	grid
4	p_0.18_h2_0.1873_sparse_TRUE	0.340307	0.0231451	6.14557e-49	1.40538	1.34318	1.47076	0.0246188	0.017726	0.579551	0.568916	0.590186	grid
4	p_0.32_h2_0.1873_sparse_TRUE	0.326775	0.0229009	3.41015e-46	1.38649	1.32576	1.45029	0.0231619	0.0166769	0.577161	0.566522	0.587801	grid
4	p_0.56_h2_0.1873_sparse_TRUE	0.317693	0.0227035	1.71669e-44	1.37395	1.31428	1.43661	0.0222586	0.0160265	0.575572	0.564928	0.586215	grid
4	p_1_h2_0.1873_sparse_TRUE	0.298101	0.0219052	3.55562e-42	1.3473	1.29079	1.40653	0.0210365	0.0151467	0.573481	0.562798	0.584165	grid
4	p_1e.05_h2_0.437_sparse_TRUE	0.0996016	0.0255355	9.59899e-05	1.10473	1.05131	1.16203	0.00176772	0.00127279	0.528426	0.517632	0.53922	grid
4	p_1.8e.05_h2_0.437_sparse_TRUE	0.0959544	0.020933	4.5641e-06	1.10071	1.05693	1.14736	0.0024708	0.00177902	0.532157	0.521353	0.54296	grid
4	p_3.2e.05_h2_0.437_sparse_TRUE	0.0773308	0.0246886	0.00173473	1.0804	1.03012	1.1349	0.00115251	0.00082983	0.524686	0.513896	0.535476	grid
4	p_5.6e.05_h2_0.437_sparse_TRUE	0.0915532	0.0247581	0.000217388	1.09588	1.04463	1.15117	0.00160742	0.00115737	0.528421	0.517605	0.539238	grid
4	p_1e.04_h2_0.437_sparse_TRUE	0.0436321	0.0327613	0.18292	1.0446	0.97957	1.11382	0.000198418	0.000142865	0.513141	0.50241	0.523872	grid
4	p_0.00018_h2_0.437_sparse_TRUE	0.0631809	0.0225434	0.00506864	1.06522	1.01931	1.1135	0.000886702	0.000638441	0.516331	0.505546	0.527117	grid
4	p_0.00032_h2_0.437_sparse_TRUE	0.0658112	0.0212028	0.00190991	1.06803	1.02454	1.11335	0.00107771	0.000775968	0.520337	0.50959	0.531085	grid
4	p_0.00056_h2_0.437_sparse_TRUE	0.069341	0.0267249	0.00946956	1.0718	1.01712	1.12946	0.000754286	0.000543099	0.51472	0.503888	0.525552	grid
4	p_0.001_h2_0.437_sparse_TRUE	0.229545	0.0271883	3.09879e-17	1.25803	1.19283	1.32699	0.00803696	0.00578675	0.544826	0.53407	0.555583	grid
4	p_0.0018_h2_0.437_sparse_TRUE	0.223699	0.0254953	1.72265e-18	1.25069	1.18981	1.31487	0.00867323	0.00624488	0.547674	0.536914	0.558435	grid
4	p_0.0032_h2_0.437_sparse_TRUE	0.296497	0.0245594	1.47304e-33	1.34514	1.28204	1.41161	0.0165233	0.0118971	0.566716	0.556025	0.577406	grid
4	p_0.0056_h2_0.437_sparse_TRUE	0.335102	0.0254109	1.03829e-39	1.39808	1.33029	1.46964	0.0197617	0.0142288	0.572566	0.56191	0.583222	grid
4	p_0.01_h2_0.437_sparse_TRUE	0.361101	0.0257481	1.10548e-44	1.43491	1.36444	1.50936	0.0223876	0.0161195	0.577169	0.566525	0.587813	grid
4	p_0.018_h2_0.437_sparse_TRUE	0.395813	0.0261004	6.02554e-52	1.48559	1.41167	1.56376	0.0262499	0.0189004	0.583719	0.573097	0.594341	grid
4	p_0.032_h2_0.437_sparse_TRUE	0.399454	0.0255468	4.12924e-55	1.49101	1.41836	1.56777	0.0279328	0.0201121	0.586422	0.575808	0.597035	grid
4	p_0.056_h2_0.437_sparse_TRUE	0.384305	0.024748	2.2178e-54	1.46859	1.39922	1.54177	0.0275336	0.0198247	0.58565	0.575028	0.596272	grid
4	p_0.1_h2_0.437_sparse_TRUE	0.363496	0.0238681	2.25795e-52	1.43835	1.37276	1.50741	0.0264583	0.0190505	0.583545	0.572916	0.594173	grid
4	p_0.18_h2_0.437_sparse_TRUE	0.344232	0.0232614	1.49881e-49	1.41091	1.34816	1.47688	0.0249529	0.0179665	0.580792	0.57016	0.591423	grid
4	p_0.32_h2_0.437_sparse_TRUE	0.323909	0.0226891	3.08953e-46	1.38252	1.32251	1.44553	0.0231893	0.0166967	0.577698	0.567056	0.588339	grid
4	p_0.56_h2_0.437_sparse_TRUE	0.313256	0.0224924	4.33062e-44	1.36787	1.309	1.42966	0.0220523	0.015878	0.575522	0.564879	0.586166	grid
4	p_1_h2_0.437_sparse_TRUE	0.285708	0.0214752	2.19103e-40	1.3307	1.27596	1.38803	0.0200976	0.0144706	0.571998	0.561306	0.582691	grid
4	p_1e.05_h2_0.6243_sparse_TRUE	0.069859	0.0249173	0.00505294	1.07236	1.02188	1.12681	0.000912477	0.000657	0.521204	0.510408	0.532	grid
4	p_1.8e.05_h2_0.6243_sparse_TRUE	0.0746144	0.0239993	0.0018771	1.07747	1.02861	1.13017	0.00112934	0.000813145	0.526909	0.516136	0.537681	grid
4	p_3.2e.05_h2_0.6243_sparse_TRUE	0.0901342	0.0247275	0.000267293	1.09432	1.04342	1.14974	0.00158474	0.00114104	0.533123	0.522325	0.543921	grid
4	p_5.6e.05_h2_0.6243_sparse_TRUE	0.0787578	0.0241187	0.00109302	1.08194	1.03267	1.13515	0.00125002	0.000900035	0.525577	0.51475	0.536405	grid
4	p_1e.04_h2_0.6243_sparse_TRUE	0.116221	0.0228225	3.53585e-07	1.12324	1.07455	1.17515	0.0030403	0.00218907	0.534181	0.523367	0.544994	grid
4	p_0.00018_h2_0.6243_sparse_TRUE	0.108103	0.0255327	2.2967e-05	1.11416	1.06007	1.17168	0.00205276	0.00147802	0.524935	0.514162	0.535709	grid
4	p_0.00032_h2_0.6243_sparse_TRUE	0.11602	0.0244659	2.11498e-06	1.12302	1.07061	1.17839	0.0025562	0.00184051	0.526729	0.515951	0.537508	grid
4	p_0.00056_h2_0.6243_sparse_TRUE	0.0334709	0.0210596	0.111983	1.03404	0.992235	1.07763	0.00028303	0.000203787	0.509807	0.498986	0.520628	grid
4	p_0.001_h2_0.6243_sparse_TRUE	0.148034	0.0230993	1.46876e-10	1.15955	1.10828	1.21332	0.00461767	0.0033248	0.533004	0.522218	0.54379	grid
4	p_0.0018_h2_0.6243_sparse_TRUE	0.122656	0.0217613	1.73601e-08	1.1305	1.08332	1.1798	0.00356494	0.00256682	0.530464	0.519646	0.541282	grid
4	p_0.0032_h2_0.6243_sparse_TRUE	0.257635	0.0245418	8.84397e-26	1.29387	1.23319	1.35774	0.0124497	0.00896404	0.559182	0.54849	0.569874	grid
4	p_0.0056_h2_0.6243_sparse_TRUE	0.29012	0.0252502	1.48432e-30	1.33659	1.27216	1.40453	0.0149475	0.0107625	0.562622	0.551921	0.573323	grid
4	p_0.01_h2_0.6243_sparse_TRUE	0.342733	0.0256076	7.49454e-41	1.40879	1.33997	1.48147	0.0203637	0.0146622	0.573177	0.562519	0.583835	grid
4	p_0.018_h2_0.6243_sparse_TRUE	0.378756	0.0258558	1.37171e-48	1.46047	1.38846	1.53657	0.0244659	0.0176159	0.581039	0.570404	0.591675	grid
4	p_0.032_h2_0.6243_sparse_TRUE	0.380976	0.0255366	2.48587e-50	1.46371	1.39241	1.53902	0.0253845	0.0182773	0.58269	0.572064	0.593316	grid
4	p_0.056_h2_0.6243_sparse_TRUE	0.377196	0.0247474	1.86621e-52	1.45819	1.38931	1.53084	0.0265158	0.0190918	0.584306	0.573679	0.594934	grid
4	p_0.1_h2_0.6243_sparse_TRUE	0.358231	0.0239487	1.37635e-50	1.4308	1.36533	1.49973	0.0255103	0.0183679	0.582508	0.571876	0.59314	grid
4	p_0.18_h2_0.6243_sparse_TRUE	0.338802	0.0232273	3.43039e-48	1.40327	1.34095	1.46878	0.0242318	0.0174474	0.57967	0.569028	0.590312	grid
4	p_0.32_h2_0.6243_sparse_TRUE	0.323757	0.0227781	7.55349e-46	1.38231	1.32208	1.44557	0.022987	0.0165511	0.577482	0.566833	0.588131	grid
4	p_0.56_h2_0.6243_sparse_TRUE	0.309198	0.022411	2.6669e-43	1.36233	1.3039	1.42364	0.021635	0.0155776	0.574976	0.564323	0.585628	grid
4	p_1_h2_0.6243_sparse_TRUE	0.277869	0.0213578	1.07055e-38	1.32031	1.26629	1.37688	0.0192079	0.01383	0.570172	0.559469	0.580874	grid
4	p_1e.05_h2_0.8741_sparse_TRUE	0.144533	0.0280734	2.62721e-07	1.1555	1.09369	1.22093	0.00297788	0.00214413	0.523146	0.512385	0.533907	grid
4	p_1.8e.05_h2_0.8741_sparse_TRUE	0.146798	0.0258253	1.31383e-08	1.15812	1.10163	1.21904	0.003869	0.00278575	0.541356	0.530597	0.552114	grid
4	p_3.2e.05_h2_0.8741_sparse_TRUE	0.0109297	0.0211948	0.60608	1.01099	0.97013	1.05422	2.99021e-05	2.153e-05	0.499538	0.488759	0.510317	grid
4	p_5.6e.05_h2_0.8741_sparse_TRUE	0.0874907	0.0249702	0.000458656	1.09143	1.04006	1.1471	0.00144821	0.00104274	0.530747	0.519912	0.541583	grid
4	p_1e.04_h2_0.8741_sparse_TRUE	0.134535	0.0259131	2.08287e-07	1.144	1.08825	1.20469	0.00328193	0.00236305	0.543055	0.532296	0.553815	grid
4	p_0.00018_h2_0.8741_sparse_TRUE	0.0997407	0.0253498	8.33425e-05	1.10488	1.05164	1.16153	0.00177348	0.00127693	0.523926	0.513023	0.534829	grid
4	p_0.00032_h2_0.8741_sparse_TRUE	0.118521	0.0279271	2.19621e-05	1.12583	1.06601	1.18935	0.00203609	0.00146602	0.525199	0.514392	0.536006	grid
4	p_0.00056_h2_0.8741_sparse_TRUE	0.0417246	0.0173226	0.0160106	1.04261	1.00777	1.07858	0.00064801	0.000466578	0.515351	0.504634	0.526067	grid
4	p_0.001_h2_0.8741_sparse_TRUE	0.115831	0.0243662	1.9968e-06	1.12281	1.07048	1.17778	0.00253574	0.00182578	0.525727	0.514936	0.536518	grid
4	p_0.0018_h2_0.8741_sparse_TRUE	0.169773	0.0267586	2.23004e-10	1.18504	1.12452	1.2489	0.00451477	0.00325071	0.535521	0.52481	0.546233	grid
4	p_0.0032_h2_0.8741_sparse_TRUE	0.216724	0.0237599	7.41351e-20	1.242	1.18557	1.3013	0.00938718	0.00675894	0.550187	0.539461	0.560913	grid
4	p_0.0056_h2_0.8741_sparse_TRUE	0.26108	0.0246438	3.17307e-26	1.29833	1.2372	1.36269	0.01268	0.00912985	0.558187	0.54749	0.568884	grid
4	p_0.01_h2_0.8741_sparse_TRUE	0.306042	0.0245723	1.31757e-35	1.35804	1.2943	1.42518	0.0175941	0.0126681	0.568516	0.557835	0.579198	grid
4	p_0.018_h2_0.8741_sparse_TRUE	0.350164	0.02555	9.47264e-43	1.4193	1.35012	1.49235	0.0213681	0.0153854	0.576061	0.565407	0.586715	grid
4	p_0.032_h2_0.8741_sparse_TRUE	0.363862	0.0252264	3.66395e-47	1.43887	1.36961	1.51198	0.0237042	0.0170674	0.580317	0.569681	0.590953	grid
4	p_0.056_h2_0.8741_sparse_TRUE	0.367003	0.0248122	1.6692e-49	1.4434	1.37504	1.51551	0.0249416	0.0179584	0.581881	0.57125	0.592513	grid
4	p_0.1_h2_0.8741_sparse_TRUE	0.351872	0.0239341	6.28292e-49	1.42173	1.35671	1.49017	0.0246312	0.0177349	0.581243	0.570598	0.591887	grid
4	p_0.18_h2_0.8741_sparse_TRUE	0.336343	0.023249	1.95905e-47	1.39982	1.3376	1.46524	0.0238361	0.0171624	0.579436	0.568792	0.590081	grid
4	p_0.32_h2_0.8741_sparse_TRUE	0.318629	0.0226211	4.66524e-45	1.37524	1.31572	1.43773	0.02257	0.0162508	0.577207	0.566558	0.587855	grid
4	p_0.56_h2_0.8741_sparse_TRUE	0.307661	0.0225063	1.53316e-42	1.36024	1.30166	1.42172	0.0212362	0.0152904	0.574522	0.563866	0.585179	grid
4	p_1_h2_0.8741_sparse_TRUE	0.273853	0.0212264	4.41257e-38	1.31502	1.26154	1.371	0.0188861	0.0135983	0.569868	0.559158	0.580579	grid
5	p_1e.05_h2_0.1873_sparse_FALSE	0.151666	0.0261727	6.83898e-09	1.16377	1.10594	1.22545	0.00389345	0.00280335	0.538428	0.527628	0.549228	grid
5	p_1.8e.05_h2_0.1873_sparse_FALSE	0.101896	0.0289383	0.000429687	1.10727	1.04695	1.17279	0.0014501	0.0010441	0.529106	0.518295	0.539916	grid
5	p_3.2e.05_h2_0.1873_sparse_FALSE	0.0907347	0.0250877	0.000298381	1.09498	1.04313	1.151	0.00153737	0.00110694	0.531	0.520209	0.541791	grid
5	p_5.6e.05_h2_0.1873_sparse_FALSE	0.0960799	0.0251927	0.000136847	1.10085	1.04829	1.15714	0.00168679	0.00121452	0.529505	0.518756	0.540253	grid
5	p_1e.04_h2_0.1873_sparse_FALSE	0.181501	0.0249942	3.82191e-13	1.19902	1.14206	1.25963	0.00617239	0.00444423	0.548483	0.537771	0.559194	grid
5	p_0.00018_h2_0.1873_sparse_FALSE	0.22201	0.0274735	6.43013e-16	1.24858	1.18332	1.31788	0.00745923	0.00537078	0.548504	0.53777	0.559238	grid
5	p_0.00032_h2_0.1873_sparse_FALSE	0.16383	0.0240899	1.04068e-11	1.17801	1.12374	1.23504	0.00520389	0.00374689	0.53597	0.525237	0.546702	grid
5	p_0.00056_h2_0.1873_sparse_FALSE	0.194972	0.0235353	1.18877e-16	1.21528	1.16056	1.27273	0.00772925	0.0055652	0.545882	0.535158	0.556605	grid
5	p_0.001_h2_0.1873_sparse_FALSE	0.262002	0.0257343	2.40969e-24	1.29953	1.2357	1.36687	0.0116989	0.0084234	0.557507	0.546829	0.568184	grid
5	p_0.0018_h2_0.1873_sparse_FALSE	0.281648	0.0250909	3.06989e-29	1.32531	1.26182	1.39224	0.0142503	0.0102605	0.561605	0.55092	0.572289	grid
5	p_0.0032_h2_0.1873_sparse_FALSE	0.351738	0.0265984	6.37737e-40	1.42154	1.34947	1.49778	0.0198698	0.0143066	0.571924	0.561284	0.582563	grid
5	p_0.0056_h2_0.1873_sparse_FALSE	0.411792	0.0271151	4.32413e-52	1.50952	1.43157	1.59212	0.026323	0.018953	0.582726	0.572132	0.593319	grid
5	p_0.01_h2_0.1873_sparse_FALSE	0.447885	0.0272114	7.1703e-61	1.565	1.48392	1.65097	0.0310215	0.022336	0.589627	0.579061	0.600193	grid
5	p_0.018_h2_0.1873_sparse_FALSE	0.449291	0.0263475	3.34786e-65	1.5672	1.48852	1.65049	0.0333465	0.02401	0.592778	0.582218	0.603337	grid
5	p_0.032_h2_0.1873_sparse_FALSE	0.424834	0.0249987	9.05412e-65	1.52934	1.4564	1.60635	0.0331124	0.0238415	0.592236	0.581668	0.602805	grid
5	p_0.056_h2_0.1873_sparse_FALSE	0.396911	0.0238499	3.45738e-62	1.48722	1.41947	1.55859	0.0317267	0.0228437	0.589861	0.579275	0.600446	grid
5	p_0.1_h2_0.1873_sparse_FALSE	0.368789	0.0229596	4.67406e-58	1.44598	1.38251	1.51272	0.0295147	0.0212511	0.586144	0.575533	0.596756	grid
5	p_0.18_h2_0.1873_sparse_FALSE	0.344539	0.0222594	4.85796e-54	1.41134	1.35123	1.47444	0.0273682	0.0197056	0.582739	0.572105	0.593374	grid
5	p_0.32_h2_0.1873_sparse_FALSE	0.327835	0.0219503	1.94211e-50	1.38796	1.32964	1.44913	0.0254487	0.0183235	0.579594	0.568941	0.590247	grid
5	p_0.56_h2_0.1873_sparse_FALSE	0.316896	0.0217755	5.6025e-48	1.37286	1.31563	1.43287	0.0241371	0.0173792	0.577428	0.566763	0.588092	grid
5	p_1_h2_0.1873_sparse_FALSE	0.311475	0.0217828	2.21696e-46	1.36544	1.30849	1.42514	0.0232903	0.0167694	0.576205	0.565534	0.586875	grid
5	p_1e.05_h2_0.437_sparse_FALSE	0.088627	0.0255253	0.000516358	1.09267	1.04031	1.14992	0.00144035	0.00103707	0.538906	0.528108	0.549703	grid
5	p_1.8e.05_h2_0.437_sparse_FALSE	0.0732628	0.0256878	0.00434379	1.07601	1.02381	1.13236	0.000943869	0.000679602	0.524356	0.513545	0.535168	grid
5	p_3.2e.05_h2_0.437_sparse_FALSE	0.0427307	0.0193634	0.0273298	1.04366	1.005	1.08428	0.000552286	0.000397655	0.514821	0.50401	0.525633	grid
5	p_5.6e.05_h2_0.437_sparse_FALSE	0.0861811	0.0246048	0.000460721	1.09	1.03938	1.1447	0.00144229	0.00103847	0.530721	0.519952	0.54149	grid
5	p_1e.04_h2_0.437_sparse_FALSE	0.0702598	0.0231021	0.00235584	1.07279	1.0255	1.12272	0.00104942	0.000755603	0.519589	0.508763	0.530415	grid
5	p_0.00018_h2_0.437_sparse_FALSE	0.0309047	0.0199574	0.121494	1.03139	0.991839	1.07255	0.000268763	0.000193514	0.507909	0.497121	0.518697	grid
5	p_0.00032_h2_0.437_sparse_FALSE	0.0518758	0.0167656	0.0019736	1.05324	1.01916	1.0884	0.00106777	0.000768813	0.522774	0.512126	0.533422	grid
5	p_0.00056_h2_0.437_sparse_FALSE	0.144455	0.0274675	1.44738e-07	1.15541	1.09489	1.21936	0.00310166	0.00223325	0.528408	0.517667	0.539149	grid
5	p_0.001_h2_0.437_sparse_FALSE	0.105615	0.0220145	1.60631e-06	1.11139	1.06448	1.16043	0.00258105	0.0018584	0.526507	0.515715	0.537299	grid
5	p_0.0018_h2_0.437_sparse_FALSE	0.222541	0.0240656	2.30284e-20	1.24925	1.19176	1.30967	0.00963678	0.00693865	0.552121	0.541409	0.562832	grid
5	p_0.0032_h2_0.437_sparse_FALSE	0.294964	0.0245723	3.38823e-33	1.34308	1.28004	1.40948	0.0163226	0.0117526	0.566229	0.555517	0.576942	grid
5	p_0.0056_h2_0.437_sparse_FALSE	0.341519	0.0251592	5.68649e-42	1.40708	1.33952	1.47837	0.0209613	0.0150925	0.574186	0.563538	0.584835	grid
5	p_0.01_h2_0.437_sparse_FALSE	0.384429	0.0255538	3.78363e-51	1.46878	1.39719	1.5444	0.0258346	0.0186014	0.582393	0.571773	0.593013	grid
5	p_0.018_h2_0.437_sparse_FALSE	0.412281	0.0257053	6.85358e-58	1.51026	1.43623	1.58851	0.0294429	0.0211994	0.587281	0.576687	0.597874	grid
5	p_0.032_h2_0.437_sparse_FALSE	0.414854	0.0248634	1.67588e-62	1.51415	1.44231	1.58998	0.0319187	0.022982	0.590811	0.580223	0.601399	grid
5	p_0.056_h2_0.437_sparse_FALSE	0.392468	0.0238316	6.19077e-61	1.48063	1.41323	1.55163	0.0310677	0.0223693	0.589232	0.578629	0.599835	grid
5	p_0.1_h2_0.437_sparse_FALSE	0.367394	0.022904	6.64986e-58	1.44397	1.38073	1.51044	0.0294425	0.0211991	0.586481	0.575858	0.597105	grid
5	p_0.18_h2_0.437_sparse_FALSE	0.340286	0.0221036	1.76652e-53	1.40535	1.3459	1.46773	0.0270699	0.0194908	0.582804	0.572163	0.593444	grid
5	p_0.32_h2_0.437_sparse_FALSE	0.32484	0.0218268	4.27569e-50	1.38381	1.32599	1.44444	0.0252647	0.018191	0.579661	0.569009	0.590313	grid
5	p_0.56_h2_0.437_sparse_FALSE	0.311305	0.0215518	2.7153e-47	1.3652	1.30886	1.42425	0.0237747	0.0171182	0.577152	0.566482	0.587822	grid
5	p_1_h2_0.437_sparse_FALSE	0.302173	0.0214132	3.22468e-45	1.3528	1.29731	1.41092	0.0226743	0.0163259	0.5754	0.564717	0.586082	grid
5	p_1e.05_h2_0.6243_sparse_FALSE	0.0606699	0.0247261	0.0141402	1.06255	1.01298	1.11619	0.00069895	0.000503256	0.524468	0.513668	0.535268	grid
5	p_1.8e.05_h2_0.6243_sparse_FALSE	0.102033	0.0257867	7.59633e-05	1.10742	1.05347	1.16559	0.00183594	0.00132191	0.53342	0.522593	0.544248	grid
5	p_3.2e.05_h2_0.6243_sparse_FALSE	0.0464186	0.0249915	0.0632581	1.04751	0.998111	1.10096	0.0003968	0.000285703	0.517686	0.506873	0.528499	grid
5	p_5.6e.05_h2_0.6243_sparse_FALSE	0.0728456	0.0244372	0.00287373	1.07556	1.02587	1.12907	0.00103274	0.000743589	0.526051	0.51526	0.536841	grid
5	p_1e.04_h2_0.6243_sparse_FALSE	0.079032	0.0274671	0.00401054	1.08224	1.02612	1.14285	0.000957242	0.000689231	0.522794	0.511988	0.5336	grid
5	p_0.00018_h2_0.6243_sparse_FALSE	0.135584	0.0340551	6.85308e-05	1.14521	1.07147	1.22451	0.00179395	0.00129168	0.527877	0.51713	0.538625	grid
5	p_0.00032_h2_0.6243_sparse_FALSE	0.182917	0.0244797	7.88759e-14	1.20071	1.14469	1.25999	0.00642276	0.0046245	0.548104	0.537372	0.558836	grid
5	p_0.00056_h2_0.6243_sparse_FALSE	0.164336	0.0263928	4.76796e-10	1.17861	1.11935	1.24137	0.00440795	0.0031738	0.537705	0.52693	0.54848	grid
5	p_0.001_h2_0.6243_sparse_FALSE	0.154892	0.0231356	2.15693e-11	1.16753	1.11582	1.22175	0.00503448	0.00362491	0.536781	0.526013	0.547548	grid
5	p_0.0018_h2_0.6243_sparse_FALSE	0.181092	0.0235934	1.64716e-14	1.19853	1.14442	1.25532	0.00662312	0.00476877	0.541391	0.530651	0.552131	grid
5	p_0.0032_h2_0.6243_sparse_FALSE	0.283938	0.0244107	2.844e-31	1.32835	1.2664	1.39357	0.0153083	0.0110222	0.564647	0.553979	0.575316	grid
5	p_0.0056_h2_0.6243_sparse_FALSE	0.300261	0.0246315	3.51075e-34	1.35021	1.28669	1.41713	0.0168506	0.0121327	0.566862	0.556153	0.577572	grid
5	p_0.01_h2_0.6243_sparse_FALSE	0.359591	0.0251968	3.30425e-46	1.43274	1.36386	1.50545	0.0232047	0.0167078	0.578379	0.567739	0.589019	grid
5	p_0.018_h2_0.6243_sparse_FALSE	0.386838	0.0253391	1.27881e-52	1.47232	1.40115	1.54748	0.0266214	0.0191679	0.583208	0.572587	0.593828	grid
5	p_0.032_h2_0.6243_sparse_FALSE	0.396765	0.0247367	6.76524e-58	1.48701	1.4168	1.56108	0.0294507	0.021205	0.587413	0.576812	0.598014	grid
5	p_0.056_h2_0.6243_sparse_FALSE	0.377839	0.0235845	9.16531e-58	1.45913	1.39338	1.52835	0.0293724	0.0211487	0.587009	0.576396	0.597622	grid
5	p_0.1_h2_0.6243_sparse_FALSE	0.360565	0.0228183	3.03536e-56	1.43414	1.37156	1.49991	0.0285548	0.0205599	0.585353	0.57473	0.595977	grid
5	p_0.18_h2_0.6243_sparse_FALSE	0.335659	0.0220732	3.19668e-52	1.39886	1.33977	1.46087	0.0264001	0.0190085	0.581912	0.571271	0.592553	grid
5	p_0.32_h2_0.6243_sparse_FALSE	0.318227	0.0217489	1.75839e-48	1.37469	1.31745	1.4347	0.024406	0.0175727	0.578526	0.567867	0.589186	grid
5	p_0.56_h2_0.6243_sparse_FALSE	0.305115	0.0213884	3.59347e-46	1.35678	1.3012	1.415	0.0231756	0.0166868	0.576389	0.565718	0.587061	grid
5	p_1_h2_0.6243_sparse_FALSE	0.295941	0.0213503	1.08817e-43	1.34439	1.28941	1.40198	0.0218616	0.0157407	0.573986	0.563303	0.584669	grid
5	p_1e.05_h2_0.8741_sparse_FALSE	0.158288	0.0263056	1.7738e-09	1.1715	1.11271	1.23359	0.00407999	0.00293766	0.534712	0.523927	0.545496	grid
5	p_1.8e.05_h2_0.8741_sparse_FALSE	0.0772594	0.0259172	0.00287302	1.08032	1.0276	1.1376	0.00104155	0.000749936	0.530192	0.519364	0.54102	grid
5	p_3.2e.05_h2_0.8741_sparse_FALSE	0.0924001	0.0255501	0.00029869	1.0968	1.04413	1.15424	0.00155938	0.00112278	0.539106	0.528369	0.549843	grid
5	p_5.6e.05_h2_0.8741_sparse_FALSE	0.0892468	0.0253236	0.000424673	1.09335	1.04118	1.14993	0.00146607	0.00105559	0.530946	0.520131	0.541762	grid
5	p_1e.04_h2_0.8741_sparse_FALSE	0.1401	0.0305179	4.41643e-06	1.15039	1.08454	1.22245	0.00252194	0.00181584	0.540513	0.529736	0.551291	grid
5	p_0.00018_h2_0.8741_sparse_FALSE	0.0942919	0.0245202	0.000120318	1.09888	1.04767	1.1534	0.0017005	0.00122439	0.525011	0.514247	0.535775	grid
5	p_0.00032_h2_0.8741_sparse_FALSE	0.0918172	0.0269805	0.000666281	1.09616	1.03981	1.15582	0.0013048	0.000939482	0.518984	0.508232	0.529737	grid
5	p_0.00056_h2_0.8741_sparse_FALSE	0.119288	0.0234095	3.47481e-07	1.12669	1.07624	1.17968	0.00292505	0.00210609	0.530837	0.520089	0.541585	grid
5	p_0.001_h2_0.8741_sparse_FALSE	0.0771565	0.0225236	0.00061347	1.08021	1.03356	1.12897	0.00131348	0.000945729	0.518695	0.507888	0.529502	grid
5	p_0.0018_h2_0.8741_sparse_FALSE	0.159247	0.0233357	8.84252e-12	1.17263	1.12024	1.22756	0.00522666	0.00376328	0.538712	0.527958	0.549465	grid
5	p_0.0032_h2_0.8741_sparse_FALSE	0.243077	0.0248407	1.30037e-22	1.27517	1.21466	1.33889	0.0108094	0.00778295	0.555332	0.544629	0.566034	grid
5	p_0.0056_h2_0.8741_sparse_FALSE	0.300096	0.0250191	3.78756e-33	1.34999	1.2855	1.41797	0.0162993	0.0117358	0.566132	0.555428	0.576836	grid
5	p_0.01_h2_0.8741_sparse_FALSE	0.329804	0.0245574	4.04017e-41	1.3907	1.32548	1.45943	0.0205104	0.0147678	0.574238	0.563567	0.58491	grid
5	p_0.018_h2_0.8741_sparse_FALSE	0.370621	0.0250454	1.50916e-49	1.44863	1.3794	1.52171	0.0249955	0.0179972	0.580868	0.570244	0.591492	grid
5	p_0.032_h2_0.8741_sparse_FALSE	0.381575	0.0247246	9.8184e-54	1.46459	1.39547	1.5375	0.0272214	0.0195999	0.584072	0.573453	0.594691	grid
5	p_0.056_h2_0.8741_sparse_FALSE	0.372487	0.0238319	4.56643e-55	1.45134	1.38526	1.52092	0.0279326	0.0201119	0.585108	0.574481	0.595735	grid
5	p_0.1_h2_0.8741_sparse_FALSE	0.349805	0.0228573	7.20559e-53	1.41879	1.35678	1.48397	0.0267459	0.0192575	0.583058	0.572422	0.593694	grid
5	p_0.18_h2_0.8741_sparse_FALSE	0.327403	0.0220506	7.18569e-50	1.38736	1.32881	1.44879	0.0251482	0.0181071	0.580067	0.569409	0.590725	grid
5	p_0.32_h2_0.8741_sparse_FALSE	0.313247	0.0217504	5.03289e-47	1.36786	1.3109	1.42758	0.0236318	0.0170153	0.57726	0.566589	0.587931	grid
5	p_0.56_h2_0.8741_sparse_FALSE	0.297677	0.0213552	3.65383e-44	1.34673	1.29164	1.40443	0.0221164	0.0159242	0.5747	0.564017	0.585383	grid
5	p_1_h2_0.8741_sparse_FALSE	0.287927	0.0211913	4.7827e-42	1.33366	1.27951	1.39035	0.0209921	0.0151147	0.57296	0.562273	0.583646	grid
5	p_1e.05_h2_0.1873_sparse_TRUE	0.0856396	0.0257074	0.000864358	1.08941	1.03675	1.14678	0.00131411	0.000946184	0.534175	0.523412	0.544939	grid
5	p_1.8e.05_h2_0.1873_sparse_TRUE	0.0710869	0.0233811	0.00236297	1.07367	1.0261	1.12465	0.00107032	0.000770648	0.524491	0.513669	0.535314	grid
5	p_3.2e.05_h2_0.1873_sparse_TRUE	0.141865	0.0299837	2.22964e-06	1.15242	1.08717	1.2228	0.00260306	0.00187425	0.533911	0.523095	0.544727	grid
5	p_5.6e.05_h2_0.1873_sparse_TRUE	0.0908761	0.0209458	1.43377e-05	1.09513	1.05131	1.14129	0.00215428	0.00155112	0.528663	0.517886	0.539441	grid
5	p_1e.04_h2_0.1873_sparse_TRUE	0.147432	0.0414568	0.000376133	1.15885	1.06861	1.2572	0.00142695	0.00102743	0.522102	0.511361	0.532842	grid
5	p_0.00018_h2_0.1873_sparse_TRUE	0.0869668	0.0201006	1.51446e-05	1.09086	1.0487	1.13469	0.00208949	0.00150447	0.534526	0.523838	0.545214	grid
5	p_0.00032_h2_0.1873_sparse_TRUE	0.221195	0.0254773	3.8874e-18	1.24757	1.18687	1.31154	0.0084905	0.00611331	0.546713	0.535957	0.55747	grid
5	p_0.00056_h2_0.1873_sparse_TRUE	0.189055	0.0245364	1.30769e-14	1.20811	1.15144	1.26769	0.00667311	0.00480476	0.542197	0.53145	0.552943	grid
5	p_0.001_h2_0.1873_sparse_TRUE	0.233301	0.024942	8.46068e-21	1.26276	1.20259	1.32612	0.009858	0.00709793	0.550832	0.54009	0.561574	grid
5	p_0.0018_h2_0.1873_sparse_TRUE	0.322373	0.0253626	5.16487e-37	1.3804	1.31358	1.4509	0.0183218	0.013192	0.569281	0.558607	0.579954	grid
5	p_0.0032_h2_0.1873_sparse_TRUE	0.345212	0.0261431	8.2407e-40	1.41229	1.34188	1.4867	0.0198032	0.0142587	0.571636	0.561005	0.582267	grid
5	p_0.0056_h2_0.1873_sparse_TRUE	0.406075	0.0266333	1.72691e-52	1.50092	1.42475	1.58155	0.0265364	0.0191067	0.583239	0.572651	0.593827	grid
5	p_0.01_h2_0.1873_sparse_TRUE	0.433479	0.0271184	1.63412e-57	1.54261	1.46295	1.62705	0.0292172	0.0210369	0.587241	0.576672	0.59781	grid
5	p_0.018_h2_0.1873_sparse_TRUE	0.448878	0.0266911	1.81648e-63	1.56655	1.48691	1.65092	0.0324143	0.0233389	0.591675	0.58112	0.60223	grid
5	p_0.032_h2_0.1873_sparse_TRUE	0.436978	0.0255985	2.46128e-65	1.54802	1.47246	1.6279	0.0334167	0.0240606	0.592848	0.582293	0.603404	grid
5	p_0.056_h2_0.1873_sparse_TRUE	0.411279	0.0245821	7.81702e-63	1.50875	1.43796	1.58342	0.0320734	0.0230934	0.590533	0.579965	0.601102	grid
5	p_0.1_h2_0.1873_sparse_TRUE	0.386078	0.0236148	4.42541e-60	1.4712	1.40482	1.54108	0.0305957	0.0220295	0.587848	0.577265	0.598431	grid
5	p_0.18_h2_0.1873_sparse_TRUE	0.364912	0.0230752	2.48877e-56	1.44039	1.37685	1.5072	0.0285915	0.0205864	0.584396	0.573795	0.594997	grid
5	p_0.32_h2_0.1873_sparse_TRUE	0.3506	0.0228399	3.52431e-53	1.41992	1.3579	1.48509	0.0269083	0.0193745	0.581774	0.571161	0.592386	grid
5	p_0.56_h2_0.1873_sparse_TRUE	0.34106	0.0226497	3.05746e-51	1.40644	1.34551	1.47044	0.0258733	0.0186292	0.580087	0.569468	0.590705	grid
5	p_1_h2_0.1873_sparse_TRUE	0.311431	0.021821	3.26537e-46	1.36538	1.30834	1.42518	0.0231999	0.0167044	0.576114	0.565445	0.586783	grid
5	p_1e.05_h2_0.437_sparse_TRUE	0.109859	0.0260341	2.44501e-05	1.11612	1.06114	1.17519	0.00207817	0.00149632	0.534088	0.523309	0.544866	grid
5	p_1.8e.05_h2_0.437_sparse_TRUE	0.0883357	0.0210636	2.74367e-05	1.09235	1.04864	1.13894	0.0020591	0.00148259	0.530717	0.519922	0.541512	grid
5	p_3.2e.05_h2_0.437_sparse_TRUE	0.0713665	0.0252082	0.00463914	1.07397	1.02296	1.12931	0.000937115	0.000674739	0.52684	0.516069	0.537612	grid
5	p_5.6e.05_h2_0.437_sparse_TRUE	0.0927739	0.0251312	0.000222867	1.09721	1.04516	1.15344	0.00160234	0.00115371	0.531458	0.520688	0.542229	grid
5	p_1e.04_h2_0.437_sparse_TRUE	0.058591	0.0329068	0.0749919	1.06034	0.994059	1.13094	0.000354535	0.000255272	0.513367	0.502607	0.524126	grid
5	p_0.00018_h2_0.437_sparse_TRUE	0.0585337	0.0227434	0.010063	1.06028	1.01418	1.10876	0.000746992	0.000537847	0.515427	0.504637	0.526217	grid
5	p_0.00032_h2_0.437_sparse_TRUE	0.0613012	0.0213325	0.00405819	1.06322	1.01967	1.10861	0.000923511	0.000664944	0.519452	0.508687	0.530216	grid
5	p_0.00056_h2_0.437_sparse_TRUE	0.0761977	0.0266182	0.00420152	1.07918	1.02433	1.137	0.000918246	0.000661153	0.517213	0.506398	0.528029	grid
5	p_0.001_h2_0.437_sparse_TRUE	0.218335	0.0271761	9.43046e-16	1.244	1.17955	1.31215	0.00726765	0.00523284	0.544603	0.533831	0.555374	grid
5	p_0.0018_h2_0.437_sparse_TRUE	0.227357	0.0253524	3.02249e-19	1.25528	1.1945	1.31932	0.00906064	0.00652382	0.549766	0.539025	0.560508	grid
5	p_0.0032_h2_0.437_sparse_TRUE	0.28794	0.0243491	2.8823e-32	1.33368	1.27164	1.399	0.0158472	0.0114103	0.565851	0.555172	0.57653	grid
5	p_0.0056_h2_0.437_sparse_TRUE	0.338804	0.0253442	9.29027e-41	1.40327	1.3354	1.4749	0.0203102	0.0146237	0.574446	0.563795	0.585097	grid
5	p_0.01_h2_0.437_sparse_TRUE	0.376367	0.0257295	1.86552e-48	1.45698	1.38549	1.53253	0.024399	0.0175677	0.58002	0.569397	0.590643	grid
5	p_0.018_h2_0.437_sparse_TRUE	0.41669	0.0260186	1.00273e-57	1.51693	1.4417	1.59651	0.0293539	0.0211353	0.587638	0.577054	0.598223	grid
5	p_0.032_h2_0.437_sparse_TRUE	0.424884	0.0254852	2.10147e-62	1.52941	1.45508	1.60797	0.0318673	0.022945	0.591109	0.580538	0.60168	grid
5	p_0.056_h2_0.437_sparse_TRUE	0.411096	0.0246576	2.08996e-62	1.50847	1.43748	1.58337	0.0318632	0.0229421	0.590749	0.580174	0.601323	grid
5	p_0.1_h2_0.437_sparse_TRUE	0.390332	0.0237849	1.59718e-60	1.47747	1.41034	1.54817	0.0308449	0.0222089	0.588917	0.578331	0.599502	grid
5	p_0.18_h2_0.437_sparse_TRUE	0.370579	0.0231925	1.8086e-57	1.44857	1.38435	1.51612	0.0292092	0.0210311	0.58604	0.575444	0.596637	grid
5	p_0.32_h2_0.437_sparse_TRUE	0.351132	0.0226487	3.28988e-54	1.42067	1.35913	1.48533	0.0274621	0.0197732	0.583075	0.572464	0.593686	grid
5	p_0.56_h2_0.437_sparse_TRUE	0.339887	0.0224622	1.00328e-51	1.40479	1.34442	1.46818	0.0261339	0.0188169	0.58085	0.570233	0.591467	grid
5	p_1_h2_0.437_sparse_TRUE	0.30066	0.0214181	9.17576e-45	1.35075	1.29534	1.4088	0.0224328	0.016152	0.57502	0.564341	0.585698	grid
5	p_1e.05_h2_0.6243_sparse_TRUE	0.0467847	0.0251021	0.0623537	1.0479	0.998147	1.10145	0.000397706	0.000286355	0.518018	0.507218	0.528819	grid
5	p_1.8e.05_h2_0.6243_sparse_TRUE	0.0746178	0.0245672	0.00238713	1.07747	1.02751	1.13147	0.00107836	0.000776438	0.530331	0.519527	0.541136	grid
5	p_3.2e.05_h2_0.6243_sparse_TRUE	0.0838383	0.0250306	0.000809775	1.08745	1.03626	1.14321	0.00133132	0.000958576	0.53508	0.524302	0.545857	grid
5	p_5.6e.05_h2_0.6243_sparse_TRUE	0.0772116	0.0246042	0.00170017	1.08027	1.0301	1.13449	0.00115246	0.000829789	0.528658	0.517867	0.539449	grid
5	p_1e.04_h2_0.6243_sparse_TRUE	0.111649	0.0230492	1.27294e-06	1.11812	1.06916	1.17029	0.00274061	0.00197329	0.534272	0.523489	0.545055	grid
5	p_0.00018_h2_0.6243_sparse_TRUE	0.109775	0.0257716	2.04851e-05	1.11603	1.06135	1.1742	0.00207857	0.00149661	0.526016	0.515244	0.536788	grid
5	p_0.00032_h2_0.6243_sparse_TRUE	0.116429	0.0247578	2.56704e-06	1.12348	1.07042	1.17953	0.00250924	0.0018067	0.529372	0.518604	0.540141	grid
5	p_0.00056_h2_0.6243_sparse_TRUE	0.0492289	0.0211142	0.019724	1.05046	1.00789	1.09487	0.000609238	0.000438662	0.514329	0.503501	0.525158	grid
5	p_0.001_h2_0.6243_sparse_TRUE	0.156885	0.0229556	8.24083e-12	1.16986	1.11845	1.22376	0.00525366	0.00378273	0.536463	0.525694	0.547233	grid
5	p_0.0018_h2_0.6243_sparse_TRUE	0.128093	0.0216551	3.31591e-09	1.13666	1.08946	1.18599	0.00392752	0.00282788	0.531586	0.520773	0.542398	grid
5	p_0.0032_h2_0.6243_sparse_TRUE	0.253907	0.0243767	2.09627e-25	1.28905	1.229	1.35224	0.0122571	0.0088253	0.558438	0.547759	0.569117	grid
5	p_0.0056_h2_0.6243_sparse_TRUE	0.283354	0.025048	1.13854e-29	1.32758	1.26408	1.3945	0.0144829	0.010428	0.562017	0.551334	0.572699	grid
5	p_0.01_h2_0.6243_sparse_TRUE	0.355393	0.0255307	4.77562e-44	1.42674	1.35725	1.50012	0.0220497	0.0158762	0.576591	0.565954	0.587227	grid
5	p_0.018_h2_0.6243_sparse_TRUE	0.396512	0.0257941	2.51577e-53	1.48663	1.41351	1.56392	0.027002	0.0194419	0.584252	0.573645	0.594858	grid
5	p_0.032_h2_0.6243_sparse_TRUE	0.409477	0.0255043	5.25467e-58	1.50603	1.43278	1.58344	0.0295067	0.0212453	0.587878	0.577288	0.598468	grid
5	p_0.056_h2_0.6243_sparse_TRUE	0.404284	0.0246773	2.53557e-60	1.49823	1.42767	1.57268	0.0307483	0.0221393	0.589529	0.578945	0.600112	grid
5	p_0.1_h2_0.6243_sparse_TRUE	0.386081	0.0238796	8.51244e-59	1.4712	1.4041	1.54189	0.0299252	0.0215467	0.587812	0.57722	0.598403	grid
5	p_0.18_h2_0.6243_sparse_TRUE	0.366984	0.0231788	1.84992e-56	1.44337	1.37942	1.51064	0.0286663	0.0206402	0.585226	0.574619	0.595833	grid
5	p_0.32_h2_0.6243_sparse_TRUE	0.351358	0.0227208	6.05735e-54	1.421	1.35925	1.48587	0.0273209	0.0196715	0.583134	0.572518	0.59375	grid
5	p_0.56_h2_0.6243_sparse_TRUE	0.336303	0.0223818	4.98271e-51	1.39976	1.33982	1.46269	0.0257583	0.0185464	0.580573	0.569949	0.591197	grid
5	p_1_h2_0.6243_sparse_TRUE	0.293784	0.0212836	2.43377e-43	1.34149	1.2868	1.39877	0.0216756	0.0156068	0.573638	0.562954	0.584322	grid
5	p_1e.05_h2_0.8741_sparse_TRUE	0.154228	0.0280375	3.78071e-08	1.16676	1.10442	1.23273	0.00339789	0.00244654	0.527999	0.517251	0.538748	grid
5	p_1.8e.05_h2_0.8741_sparse_TRUE	0.142417	0.0261456	5.12081e-08	1.15306	1.09613	1.21447	0.00354174	0.00255012	0.542744	0.531986	0.553503	grid
5	p_3.2e.05_h2_0.8741_sparse_TRUE	0.0190469	0.0219186	0.384856	1.01923	0.976686	1.06437	8.51767e-05	6.13287e-05	0.506174	0.495346	0.517002	grid
5	p_5.6e.05_h2_0.8741_sparse_TRUE	0.0904781	0.0255021	0.000388372	1.0947	1.04212	1.15177	0.00148796	0.00107136	0.534318	0.523528	0.545107	grid
5	p_1e.04_h2_0.8741_sparse_TRUE	0.12716	0.0262421	1.26202e-06	1.1356	1.07955	1.19659	0.00283792	0.00204335	0.544084	0.533328	0.554839	grid
5	p_0.00018_h2_0.8741_sparse_TRUE	0.124849	0.0257062	1.19326e-06	1.13298	1.07766	1.19193	0.00272154	0.00195956	0.531628	0.52075	0.542506	grid
5	p_0.00032_h2_0.8741_sparse_TRUE	0.14159	0.0283431	5.86668e-07	1.1521	1.09001	1.21811	0.0028287	0.00203672	0.529937	0.519124	0.54075	grid
5	p_0.00056_h2_0.8741_sparse_TRUE	0.0437001	0.0172205	0.011159	1.04467	1.00996	1.0805	0.000719242	0.000517867	0.516494	0.505776	0.527212	grid
5	p_0.001_h2_0.8741_sparse_TRUE	0.11109	0.024324	4.94525e-06	1.1175	1.0655	1.17211	0.00234076	0.00168539	0.523935	0.513154	0.534717	grid
5	p_0.0018_h2_0.8741_sparse_TRUE	0.165741	0.0265282	4.16448e-10	1.18027	1.1205	1.24331	0.0043778	0.00315209	0.535641	0.524945	0.546337	grid
5	p_0.0032_h2_0.8741_sparse_TRUE	0.210259	0.0236688	6.48499e-19	1.234	1.17813	1.29268	0.00889466	0.00640431	0.550553	0.539824	0.561281	grid
5	p_0.0056_h2_0.8741_sparse_TRUE	0.268549	0.0246201	1.05915e-27	1.30806	1.24654	1.37285	0.0134484	0.0096831	0.560446	0.54975	0.571142	grid
5	p_0.01_h2_0.8741_sparse_TRUE	0.318641	0.0245933	2.16013e-38	1.37526	1.31067	1.44332	0.0190623	0.0137252	0.571554	0.560871	0.582237	grid
5	p_0.018_h2_0.8741_sparse_TRUE	0.366523	0.0254999	7.58541e-47	1.44271	1.37253	1.51683	0.0235473	0.0169544	0.579036	0.568406	0.589666	grid
5	p_0.032_h2_0.8741_sparse_TRUE	0.390082	0.0252256	6.09705e-54	1.4771	1.40602	1.55216	0.0273383	0.0196841	0.584703	0.574094	0.595313	grid
5	p_0.056_h2_0.8741_sparse_TRUE	0.393253	0.0247527	7.76286e-57	1.48179	1.41179	1.55565	0.028881	0.0207948	0.586488	0.575892	0.597085	grid
5	p_0.1_h2_0.8741_sparse_TRUE	0.379454	0.0238573	5.8346e-57	1.46149	1.39488	1.53164	0.0289415	0.0208384	0.586619	0.576014	0.597225	grid
5	p_0.18_h2_0.8741_sparse_TRUE	0.364067	0.0231873	1.48577e-55	1.43917	1.37538	1.50626	0.0281871	0.0202952	0.585013	0.574406	0.595621	grid
5	p_0.32_h2_0.8741_sparse_TRUE	0.347626	0.0225874	1.9036e-53	1.4157	1.35454	1.47995	0.0270574	0.0194818	0.582984	0.572369	0.5936	grid
5	p_0.56_h2_0.8741_sparse_TRUE	0.336669	0.0224651	9.02246e-51	1.40028	1.34009	1.46347	0.0256255	0.0184508	0.580494	0.56987	0.591118	grid
5	p_1_h2_0.8741_sparse_TRUE	0.289316	0.0211232	1.0637e-42	1.33551	1.28146	1.3921	0.0213386	0.0153642	0.573458	0.56277	0.584145	grid
6	p_1e.05_h2_0.1873_sparse_FALSE	0.149093	0.026185	1.24213e-08	1.16078	1.10309	1.22235	0.0037658	0.00271144	0.538089	0.527269	0.548909	grid
6	p_1.8e.05_h2_0.1873_sparse_FALSE	0.0878063	0.0287967	0.00229471	1.09178	1.03256	1.15603	0.00108017	0.000777739	0.526026	0.51522	0.536831	grid
6	p_3.2e.05_h2_0.1873_sparse_FALSE	0.0822095	0.0252436	0.00112735	1.08568	1.03396	1.14158	0.00124073	0.000893349	0.528966	0.518144	0.539789	grid
6	p_5.6e.05_h2_0.1873_sparse_FALSE	0.0878242	0.0251942	0.000490506	1.0918	1.03967	1.14763	0.00140501	0.00101163	0.526283	0.515526	0.537039	grid
6	p_1e.04_h2_0.1873_sparse_FALSE	0.169942	0.0251499	1.40732e-11	1.18524	1.1286	1.24555	0.005339	0.00384417	0.544056	0.533295	0.554817	grid
6	p_0.00018_h2_0.1873_sparse_FALSE	0.221398	0.0275539	9.35129e-16	1.24782	1.18242	1.31729	0.00738493	0.00531728	0.548279	0.537522	0.559036	grid
6	p_0.00032_h2_0.1873_sparse_FALSE	0.140337	0.0240059	5.03751e-09	1.15066	1.09782	1.20615	0.00383972	0.00276466	0.53118	0.520441	0.541918	grid
6	p_0.00056_h2_0.1873_sparse_FALSE	0.193576	0.0235329	1.94e-16	1.21358	1.15894	1.27095	0.00761717	0.00548449	0.546029	0.53529	0.556768	grid
6	p_0.001_h2_0.1873_sparse_FALSE	0.265945	0.0256895	4.08707e-25	1.30466	1.24069	1.37215	0.0120957	0.00870913	0.558975	0.548291	0.569659	grid
6	p_0.0018_h2_0.1873_sparse_FALSE	0.289902	0.0250827	6.73756e-31	1.3363	1.2723	1.40376	0.0151164	0.0108841	0.564279	0.55358	0.574978	grid
6	p_0.0032_h2_0.1873_sparse_FALSE	0.356506	0.0266679	9.25773e-41	1.42833	1.35573	1.50514	0.020287	0.014607	0.574135	0.56349	0.58478	grid
6	p_0.0056_h2_0.1873_sparse_FALSE	0.415066	0.0272215	1.70412e-52	1.51447	1.43596	1.59768	0.0265198	0.0190947	0.583948	0.573343	0.594554	grid
6	p_0.01_h2_0.1873_sparse_FALSE	0.442784	0.0273103	4.07535e-59	1.55704	1.47608	1.64288	0.0300614	0.0216448	0.589256	0.578667	0.599844	grid
6	p_0.018_h2_0.1873_sparse_FALSE	0.445692	0.0264608	1.17147e-63	1.56157	1.48284	1.64492	0.032506	0.0234049	0.592469	0.581883	0.603055	grid
6	p_0.032_h2_0.1873_sparse_FALSE	0.422133	0.0251436	2.94265e-63	1.52521	1.45205	1.60247	0.0322919	0.0232508	0.592048	0.581447	0.602648	grid
6	p_0.056_h2_0.1873_sparse_FALSE	0.39344	0.0239732	1.57778e-60	1.48207	1.41421	1.55356	0.0308211	0.0221918	0.589755	0.579141	0.600369	grid
6	p_0.1_h2_0.1873_sparse_FALSE	0.365808	0.0230924	1.62043e-56	1.44168	1.37803	1.5086	0.0286765	0.0206476	0.586162	0.575522	0.596801	grid
6	p_0.18_h2_0.1873_sparse_FALSE	0.341619	0.0223876	1.42764e-52	1.40722	1.34695	1.47051	0.0265717	0.0191321	0.582491	0.57183	0.593151	grid
6	p_0.32_h2_0.1873_sparse_FALSE	0.325984	0.0220992	3.0338e-49	1.38539	1.3268	1.44687	0.0248029	0.0178585	0.579537	0.568858	0.590216	grid
6	p_0.56_h2_0.1873_sparse_FALSE	0.315313	0.0219046	5.57885e-47	1.37069	1.31321	1.43096	0.0235989	0.0169917	0.577465	0.56678	0.58815	grid
6	p_1_h2_0.1873_sparse_FALSE	0.311106	0.0219333	1.14831e-45	1.36493	1.30762	1.42503	0.0229056	0.0164925	0.576323	0.56563	0.587015	grid
6	p_1e.05_h2_0.437_sparse_FALSE	0.090324	0.0259717	0.000505576	1.09453	1.04122	1.15295	0.00144857	0.00104299	0.540111	0.529296	0.550926	grid
6	p_1.8e.05_h2_0.437_sparse_FALSE	0.0717047	0.0257879	0.0054265	1.07434	1.02204	1.13084	0.000897165	0.000645974	0.523751	0.512953	0.534549	grid
6	p_3.2e.05_h2_0.437_sparse_FALSE	0.0447843	0.0195083	0.0216956	1.0458	1.00679	1.08683	0.000598275	0.000430768	0.515903	0.505059	0.526746	grid
6	p_5.6e.05_h2_0.437_sparse_FALSE	0.0797256	0.0247144	0.00125588	1.08299	1.03248	1.13759	0.00121923	0.000877868	0.529178	0.51839	0.539967	grid
6	p_1e.04_h2_0.437_sparse_FALSE	0.0544112	0.0229833	0.0179123	1.05592	1.0096	1.1048	0.000634012	0.0004565	0.515367	0.504551	0.526183	grid
6	p_0.00018_h2_0.437_sparse_FALSE	0.0169436	0.0197742	0.391527	1.01709	0.978435	1.0573	8.22623e-05	5.92303e-05	0.50448	0.493733	0.515226	grid
6	p_0.00032_h2_0.437_sparse_FALSE	0.0571054	0.0167331	0.000643149	1.05877	1.02457	1.09404	0.00129862	0.000935032	0.525939	0.515277	0.536602	grid
6	p_0.00056_h2_0.437_sparse_FALSE	0.114378	0.0273979	2.98383e-05	1.12118	1.06258	1.18306	0.0019535	0.00140655	0.521627	0.510883	0.532371	grid
6	p_0.001_h2_0.437_sparse_FALSE	0.0902603	0.0218649	3.65791e-05	1.09446	1.04856	1.1424	0.0019093	0.00137473	0.524471	0.513664	0.535278	grid
6	p_0.0018_h2_0.437_sparse_FALSE	0.220756	0.0238901	2.45398e-20	1.24702	1.19005	1.30689	0.00961923	0.00692602	0.55281	0.542107	0.563513	grid
6	p_0.0032_h2_0.437_sparse_FALSE	0.297111	0.0245265	8.92193e-34	1.34596	1.2829	1.41238	0.0166208	0.0119673	0.567331	0.556627	0.578035	grid
6	p_0.0056_h2_0.437_sparse_FALSE	0.34192	0.0251164	3.33327e-42	1.40765	1.34017	1.47884	0.0210582	0.0151623	0.575771	0.565137	0.586405	grid
6	p_0.01_h2_0.437_sparse_FALSE	0.384994	0.0256597	6.92778e-51	1.46961	1.39768	1.54559	0.0256672	0.0184809	0.583214	0.572589	0.59384	grid
6	p_0.018_h2_0.437_sparse_FALSE	0.407526	0.0258294	4.43778e-56	1.50309	1.42907	1.58135	0.028446	0.0204816	0.587044	0.576435	0.597654	grid
6	p_0.032_h2_0.437_sparse_FALSE	0.407472	0.0249578	6.40036e-60	1.50301	1.43143	1.57857	0.0305072	0.0219657	0.590007	0.579403	0.600612	grid
6	p_0.056_h2_0.437_sparse_FALSE	0.385741	0.02395	2.31131e-58	1.4707	1.40342	1.54157	0.0296736	0.0213655	0.588146	0.577518	0.598774	grid
6	p_0.1_h2_0.437_sparse_FALSE	0.360307	0.0230105	2.91121e-55	1.43377	1.37069	1.50008	0.0280129	0.0201698	0.585413	0.574767	0.596059	grid
6	p_0.18_h2_0.437_sparse_FALSE	0.334199	0.0222235	4.13315e-51	1.39682	1.33742	1.45916	0.0257947	0.0185726	0.581862	0.571195	0.59253	grid
6	p_0.32_h2_0.437_sparse_FALSE	0.319629	0.021952	5.01809e-48	1.37662	1.31877	1.43728	0.0241548	0.0173919	0.578793	0.568116	0.58947	grid
6	p_0.56_h2_0.437_sparse_FALSE	0.306534	0.0216644	1.88841e-45	1.35871	1.30234	1.41778	0.022789	0.0164085	0.576492	0.565801	0.587183	grid
6	p_1_h2_0.437_sparse_FALSE	0.298436	0.0215374	1.15914e-43	1.34775	1.29216	1.40599	0.0218428	0.0157272	0.574784	0.564081	0.585486	grid
6	p_1e.05_h2_0.6243_sparse_FALSE	0.0590941	0.0249778	0.017988	1.06088	1.01091	1.11501	0.000649559	0.000467694	0.523707	0.512891	0.534523	grid
6	p_1.8e.05_h2_0.6243_sparse_FALSE	0.0975289	0.0258017	0.000156866	1.10244	1.04871	1.1604	0.00167325	0.00120477	0.532944	0.522117	0.543771	grid
6	p_3.2e.05_h2_0.6243_sparse_FALSE	0.0443513	0.0252077	0.0785044	1.04535	0.995645	1.09917	0.000355749	0.000256146	0.518845	0.508026	0.529665	grid
6	p_5.6e.05_h2_0.6243_sparse_FALSE	0.0572965	0.0243237	0.0184936	1.05897	1.01024	1.11139	0.000639471	0.00046043	0.520361	0.509543	0.531179	grid
6	p_1e.04_h2_0.6243_sparse_FALSE	0.0814008	0.0276078	0.00319352	1.08481	1.02831	1.14592	0.00100778	0.000725619	0.524174	0.513359	0.534988	grid
6	p_0.00018_h2_0.6243_sparse_FALSE	0.113297	0.0341369	0.000903749	1.11996	1.04765	1.19768	0.00124315	0.000895093	0.524861	0.514116	0.535606	grid
6	p_0.00032_h2_0.6243_sparse_FALSE	0.187512	0.0245277	2.09129e-14	1.20624	1.14987	1.26592	0.00674062	0.00485337	0.55027	0.539526	0.561015	grid
6	p_0.00056_h2_0.6243_sparse_FALSE	0.148351	0.0263928	1.8998e-08	1.15992	1.1016	1.22169	0.00358766	0.00258318	0.535156	0.524364	0.545949	grid
6	p_0.001_h2_0.6243_sparse_FALSE	0.144335	0.0231371	4.42461e-10	1.15527	1.10409	1.20891	0.00436688	0.00314423	0.534775	0.524004	0.545546	grid
6	p_0.0018_h2_0.6243_sparse_FALSE	0.16961	0.023334	3.6267e-13	1.18484	1.13192	1.24035	0.00593345	0.00427219	0.540857	0.530117	0.551597	grid
6	p_0.0032_h2_0.6243_sparse_FALSE	0.291011	0.0244012	8.65351e-33	1.33778	1.27541	1.40344	0.0160919	0.0115865	0.567114	0.55646	0.577768	grid
6	p_0.0056_h2_0.6243_sparse_FALSE	0.296602	0.024573	1.5168e-33	1.34528	1.28213	1.41179	0.016497	0.0118781	0.567689	0.556997	0.578381	grid
6	p_0.01_h2_0.6243_sparse_FALSE	0.359934	0.0252988	6.19788e-46	1.43324	1.36405	1.50626	0.0230384	0.0165881	0.579097	0.568449	0.589745	grid
6	p_0.018_h2_0.6243_sparse_FALSE	0.382478	0.0254152	3.49563e-51	1.46591	1.39484	1.54097	0.0258335	0.0186006	0.582941	0.572315	0.593567	grid
6	p_0.032_h2_0.6243_sparse_FALSE	0.38955	0.0248529	2.27076e-55	1.47632	1.40629	1.5502	0.0280787	0.0202171	0.586399	0.575779	0.597019	grid
6	p_0.056_h2_0.6243_sparse_FALSE	0.370871	0.0236898	3.05513e-55	1.449	1.38341	1.51804	0.0280078	0.0201661	0.586025	0.575393	0.596658	grid
6	p_0.1_h2_0.6243_sparse_FALSE	0.352708	0.0229342	2.26023e-53	1.42292	1.36051	1.4885	0.0270043	0.0194436	0.583945	0.5733	0.59459	grid
6	p_0.18_h2_0.6243_sparse_FALSE	0.327979	0.0221874	1.90756e-49	1.38816	1.32922	1.45001	0.0249092	0.0179351	0.580667	0.57	0.591335	grid
6	p_0.32_h2_0.6243_sparse_FALSE	0.311792	0.0218592	3.68668e-46	1.36587	1.30871	1.4258	0.0231674	0.0166809	0.577493	0.56681	0.588177	grid
6	p_0.56_h2_0.6243_sparse_FALSE	0.29778	0.0215096	1.38093e-43	1.34687	1.29138	1.40499	0.021802	0.0156978	0.574956	0.564255	0.585657	grid
6	p_1_h2_0.6243_sparse_FALSE	0.291263	0.0214863	7.32785e-42	1.33812	1.28305	1.3958	0.0208875	0.0150394	0.573275	0.562565	0.583985	grid
6	p_1e.05_h2_0.8741_sparse_FALSE	0.137543	0.026429	1.94788e-07	1.14745	1.0896	1.20855	0.00304955	0.00219573	0.528876	0.51806	0.539691	grid
6	p_1.8e.05_h2_0.8741_sparse_FALSE	0.0710693	0.0259869	0.00624151	1.07366	1.02112	1.13073	0.000873269	0.000628769	0.528759	0.517947	0.53957	grid
6	p_3.2e.05_h2_0.8741_sparse_FALSE	0.0802554	0.025554	0.00168594	1.08356	1.0315	1.1403	0.00116554	0.000839212	0.53487	0.524107	0.545632	grid
6	p_5.6e.05_h2_0.8741_sparse_FALSE	0.0835183	0.025536	0.00107313	1.08711	1.03481	1.14385	0.00125845	0.000906106	0.530906	0.520079	0.541733	grid
6	p_1e.04_h2_0.8741_sparse_FALSE	0.135563	0.0307201	1.02013e-05	1.14518	1.07924	1.21744	0.00232903	0.00167695	0.539378	0.528572	0.550183	grid
6	p_0.00018_h2_0.8741_sparse_FALSE	0.0722585	0.0245648	0.0032658	1.07493	1.02474	1.12836	0.000988627	0.000711829	0.518937	0.508129	0.529745	grid
6	p_0.00032_h2_0.8741_sparse_FALSE	0.0721444	0.0270316	0.00761023	1.07481	1.01945	1.13341	0.000801485	0.000577083	0.514537	0.503761	0.525313	grid
6	p_0.00056_h2_0.8741_sparse_FALSE	0.114931	0.0236219	1.14209e-06	1.1218	1.07112	1.17505	0.00266758	0.00192071	0.528118	0.517329	0.538907	grid
6	p_0.001_h2_0.8741_sparse_FALSE	0.0744959	0.0223089	0.00083995	1.07734	1.03125	1.1255	0.00124789	0.000898501	0.518943	0.508141	0.529745	grid
6	p_0.0018_h2_0.8741_sparse_FALSE	0.148334	0.023215	1.66335e-10	1.1599	1.10833	1.21394	0.00457567	0.00329456	0.539358	0.528615	0.550102	grid
6	p_0.0032_h2_0.8741_sparse_FALSE	0.227768	0.024656	2.51517e-20	1.25579	1.19662	1.31806	0.00961392	0.00692219	0.554397	0.54371	0.565084	grid
6	p_0.0056_h2_0.8741_sparse_FALSE	0.30002	0.0248331	1.32387e-33	1.34989	1.28587	1.41735	0.0165276	0.0119002	0.567698	0.557017	0.578379	grid
6	p_0.01_h2_0.8741_sparse_FALSE	0.321819	0.024585	3.7525e-39	1.37963	1.31486	1.44789	0.0194552	0.0140081	0.573117	0.562444	0.583791	grid
6	p_0.018_h2_0.8741_sparse_FALSE	0.364284	0.0251694	1.78689e-47	1.43948	1.37034	1.51245	0.0238666	0.0171844	0.580125	0.569491	0.590759	grid
6	p_0.032_h2_0.8741_sparse_FALSE	0.373024	0.0248208	4.76554e-51	1.45212	1.38332	1.52469	0.0257717	0.0185561	0.582763	0.572128	0.593397	grid
6	p_0.056_h2_0.8741_sparse_FALSE	0.360467	0.0239325	2.88529e-51	1.434	1.36844	1.50304	0.0258854	0.0186379	0.582953	0.572306	0.5936	grid
6	p_0.1_h2_0.8741_sparse_FALSE	0.340593	0.0229558	8.4556e-50	1.40578	1.34407	1.47063	0.0250996	0.0180722	0.581458	0.570799	0.592116	grid
6	p_0.18_h2_0.8741_sparse_FALSE	0.319545	0.0221629	3.98549e-47	1.3765	1.31811	1.43776	0.0236773	0.0170481	0.578748	0.568065	0.589431	grid
6	p_0.32_h2_0.8741_sparse_FALSE	0.306255	0.0218835	1.67784e-44	1.35833	1.30142	1.41799	0.0222844	0.0160452	0.575919	0.565223	0.586614	grid
6	p_0.56_h2_0.8741_sparse_FALSE	0.289585	0.0214377	1.39909e-41	1.33587	1.28102	1.39333	0.0207408	0.0149337	0.573453	0.562751	0.584155	grid
6	p_1_h2_0.8741_sparse_FALSE	0.28068	0.0213367	1.5966e-39	1.32403	1.26991	1.3807	0.0196581	0.0141541	0.571254	0.560536	0.581971	grid
6	p_1e.05_h2_0.1873_sparse_TRUE	0.0796119	0.0258609	0.00208072	1.08287	1.03021	1.14024	0.0011175	0.000804621	0.533485	0.522712	0.544258	grid
6	p_1.8e.05_h2_0.1873_sparse_TRUE	0.0714701	0.0236557	0.00251718	1.07409	1.02596	1.12572	0.00105799	0.000761771	0.525646	0.514804	0.536487	grid
6	p_3.2e.05_h2_0.1873_sparse_TRUE	0.118499	0.0299907	7.77591e-05	1.12581	1.06203	1.19456	0.00180264	0.00129793	0.528829	0.517963	0.539695	grid
6	p_5.6e.05_h2_0.1873_sparse_TRUE	0.085577	0.0210061	4.62284e-05	1.08935	1.04564	1.1354	0.00189917	0.00136744	0.527198	0.516393	0.538003	grid
6	p_1e.04_h2_0.1873_sparse_TRUE	0.128327	0.0417283	0.00210291	1.13692	1.04785	1.23409	0.0010667	0.000768041	0.517744	0.506985	0.528504	grid
6	p_0.00018_h2_0.1873_sparse_TRUE	0.10504	0.0200786	1.68224e-07	1.11075	1.06788	1.15535	0.00305495	0.00219962	0.541593	0.530882	0.552305	grid
6	p_0.00032_h2_0.1873_sparse_TRUE	0.237399	0.0256011	1.80974e-20	1.26795	1.20598	1.3333	0.00970241	0.00698591	0.547966	0.537193	0.55874	grid
6	p_0.00056_h2_0.1873_sparse_TRUE	0.185183	0.0244587	3.69641e-14	1.20344	1.14716	1.2626	0.00643957	0.0046366	0.542203	0.531455	0.552951	grid
6	p_0.001_h2_0.1873_sparse_TRUE	0.233331	0.0248994	7.18628e-21	1.2628	1.20273	1.32605	0.00988969	0.00712075	0.551774	0.541036	0.562513	grid
6	p_0.0018_h2_0.1873_sparse_TRUE	0.321097	0.0254724	1.96429e-36	1.37864	1.31162	1.44936	0.0180089	0.0129668	0.568849	0.558161	0.579537	grid
6	p_0.0032_h2_0.1873_sparse_TRUE	0.357664	0.0262495	2.82307e-42	1.42998	1.35842	1.50565	0.0210922	0.0151868	0.575011	0.564372	0.585651	grid
6	p_0.0056_h2_0.1873_sparse_TRUE	0.407891	0.0267513	1.71013e-52	1.50364	1.42701	1.58479	0.0265172	0.0190929	0.584452	0.573844	0.59506	grid
6	p_0.01_h2_0.1873_sparse_TRUE	0.428769	0.0272348	7.62049e-56	1.53537	1.45574	1.61977	0.0283085	0.0203826	0.58686	0.576263	0.597456	grid
6	p_0.018_h2_0.1873_sparse_TRUE	0.443995	0.0268127	1.37635e-61	1.55892	1.47931	1.64327	0.0313904	0.0226016	0.591167	0.580582	0.601752	grid
6	p_0.032_h2_0.1873_sparse_TRUE	0.431086	0.025737	5.69297e-63	1.53893	1.46341	1.61877	0.0321334	0.0231366	0.591924	0.581333	0.602515	grid
6	p_0.056_h2_0.1873_sparse_TRUE	0.405571	0.0247336	1.99118e-60	1.50016	1.42934	1.57487	0.0307669	0.0221527	0.589633	0.579027	0.600238	grid
6	p_0.1_h2_0.1873_sparse_TRUE	0.380266	0.0237576	1.15845e-57	1.46267	1.39628	1.53258	0.0292835	0.0210846	0.586968	0.576351	0.597585	grid
6	p_0.18_h2_0.1873_sparse_TRUE	0.359987	0.023245	4.27041e-54	1.43331	1.36962	1.50029	0.0273788	0.0197132	0.58354	0.572905	0.594175	grid
6	p_0.32_h2_0.1873_sparse_TRUE	0.346663	0.0230287	3.27255e-51	1.41434	1.35206	1.4798	0.0258421	0.0186068	0.580903	0.570259	0.591546	grid
6	p_0.56_h2_0.1873_sparse_TRUE	0.336534	0.0228333	3.63435e-49	1.40009	1.33894	1.46432	0.0247533	0.0178228	0.578933	0.568284	0.589582	grid
6	p_1_h2_0.1873_sparse_TRUE	0.3094	0.0219752	5.07427e-45	1.36261	1.30528	1.42272	0.0225611	0.0162444	0.575837	0.565144	0.58653	grid
6	p_1e.05_h2_0.437_sparse_TRUE	0.101394	0.0261369	0.000104744	1.10671	1.05197	1.16551	0.00174941	0.0012596	0.531413	0.52061	0.542216	grid
6	p_1.8e.05_h2_0.437_sparse_TRUE	0.0775572	0.0210985	0.000236959	1.08064	1.03731	1.12679	0.00157098	0.00113113	0.529425	0.518618	0.540233	grid
6	p_3.2e.05_h2_0.437_sparse_TRUE	0.0672788	0.0252907	0.00780906	1.06959	1.01862	1.12489	0.000825264	0.000594205	0.52641	0.515647	0.537173	grid
6	p_5.6e.05_h2_0.437_sparse_TRUE	0.075516	0.0250256	0.00254827	1.07844	1.02747	1.13345	0.00106053	0.0007636	0.526998	0.516201	0.537795	grid
6	p_1e.04_h2_0.437_sparse_TRUE	0.0509074	0.0328823	0.121581	1.05223	0.986489	1.12222	0.000268052	0.000193002	0.514406	0.503655	0.525158	grid
6	p_0.00018_h2_0.437_sparse_TRUE	0.0604982	0.0228455	0.00809342	1.06237	1.01598	1.11118	0.000791387	0.000569813	0.515472	0.504672	0.526273	grid
6	p_0.00032_h2_0.437_sparse_TRUE	0.0621163	0.0212642	0.00348722	1.06409	1.02064	1.10937	0.000954406	0.000687189	0.519174	0.508432	0.529915	grid
6	p_0.00056_h2_0.437_sparse_TRUE	0.0592571	0.0266841	0.026372	1.06105	1.00699	1.11804	0.000552424	0.000397755	0.513696	0.502857	0.524536	grid
6	p_0.001_h2_0.437_sparse_TRUE	0.222097	0.0270664	2.29407e-16	1.24869	1.18425	1.31682	0.00758482	0.0054612	0.544955	0.534216	0.555695	grid
6	p_0.0018_h2_0.437_sparse_TRUE	0.221793	0.0253614	2.22491e-18	1.24831	1.18785	1.31201	0.00860471	0.00619555	0.550094	0.539353	0.560835	grid
6	p_0.0032_h2_0.437_sparse_TRUE	0.287852	0.0243837	3.67262e-32	1.33356	1.27143	1.39897	0.0157746	0.011358	0.567144	0.556456	0.577832	grid
6	p_0.0056_h2_0.437_sparse_TRUE	0.332159	0.0253761	3.78494e-39	1.39397	1.32647	1.46521	0.0194433	0.0139995	0.573733	0.56308	0.584387	grid
6	p_0.01_h2_0.437_sparse_TRUE	0.369241	0.0257374	1.12059e-46	1.44664	1.37562	1.52166	0.0234296	0.0168697	0.579702	0.569075	0.59033	grid
6	p_0.018_h2_0.437_sparse_TRUE	0.409992	0.0261129	1.49543e-55	1.50681	1.4318	1.58614	0.0281656	0.0202798	0.586968	0.576365	0.59757	grid
6	p_0.032_h2_0.437_sparse_TRUE	0.414898	0.0255757	3.5039e-59	1.51422	1.44036	1.59226	0.0301126	0.0216816	0.589601	0.579006	0.600196	grid
6	p_0.056_h2_0.437_sparse_TRUE	0.40142	0.0247863	5.45012e-59	1.49394	1.42327	1.56851	0.0300077	0.021606	0.589016	0.578411	0.599621	grid
6	p_0.1_h2_0.437_sparse_TRUE	0.382568	0.0239151	1.34189e-57	1.46604	1.39907	1.53658	0.0292599	0.0210676	0.58737	0.576758	0.597982	grid
6	p_0.18_h2_0.437_sparse_TRUE	0.361979	0.02332	2.45443e-54	1.43617	1.37215	1.50351	0.0275135	0.0198102	0.584404	0.573782	0.595026	grid
6	p_0.32_h2_0.437_sparse_TRUE	0.342635	0.0227679	3.50322e-51	1.40865	1.34731	1.4731	0.0258272	0.018596	0.581451	0.570817	0.592085	grid
6	p_0.56_h2_0.437_sparse_TRUE	0.332284	0.0226047	6.47043e-49	1.39415	1.33386	1.45746	0.024622	0.0177282	0.579161	0.56852	0.589803	grid
6	p_1_h2_0.437_sparse_TRUE	0.297819	0.0215457	1.86178e-43	1.34692	1.29134	1.40515	0.0217358	0.0156502	0.574728	0.564027	0.585429	grid
6	p_1e.05_h2_0.6243_sparse_TRUE	0.0402205	0.025195	0.110407	1.04104	0.991432	1.09444	0.000290849	0.000209416	0.516853	0.506052	0.527653	grid
6	p_1.8e.05_h2_0.6243_sparse_TRUE	0.0667469	0.0246554	0.00678544	1.06902	1.01928	1.1228	0.000852978	0.000614159	0.527646	0.516815	0.538477	grid
6	p_3.2e.05_h2_0.6243_sparse_TRUE	0.0712722	0.0250542	0.00444502	1.07387	1.02325	1.12897	0.000951179	0.000684866	0.53167	0.520868	0.542472	grid
6	p_5.6e.05_h2_0.6243_sparse_TRUE	0.0727205	0.0247653	0.00332065	1.07543	1.02518	1.12979	0.0010072	0.000725199	0.528533	0.517695	0.539371	grid
6	p_1e.04_h2_0.6243_sparse_TRUE	0.100126	0.023061	1.41326e-05	1.10531	1.05689	1.15692	0.0021933	0.00157921	0.531979	0.521155	0.542803	grid
6	p_0.00018_h2_0.6243_sparse_TRUE	0.0921311	0.0256951	0.000336369	1.09651	1.04292	1.15346	0.00146553	0.00105521	0.523769	0.513	0.534538	grid
6	p_0.00032_h2_0.6243_sparse_TRUE	0.0917193	0.0249167	0.000232286	1.09606	1.04397	1.1511	0.00153412	0.00110459	0.52194	0.511113	0.532767	grid
[truncated: 1,017 more rows]

## Sheet: Table S9
Table S9: Regression results of PRS with lassosum2 on UK Biobank data. The regression was performed for 10 different control subsets.
[truncated: 1,201 more rows]

[truncated: 1 more sheets: Table S10]
